# Supplementary material for: Human Immunodeficiency Virus–Associated Proteomic Signature of Myocardial Fibrosis and Incident Heart Failure
Source: J Infect Dis. 2026 Jan 12;233(4):e937–47. doi: 10.1093/infdis/jiag013 (PMC12985786; doi:10.1093/infdis/jiag013)
Supplement: jiag013_Supplementary_Data [file jiag013_supplementary_data.zip]

Archive with 2 entries (2 files):
- Peterson et al HIV ECV HF Supplement CLEAN.pdf
- Peterson et al Proteomics HIV ECV HF SuppTables.xlsx
