# Supplementary material for: Human Immunodeficiency Virus–Associated Proteomic Signature of Myocardial Fibrosis and Incident Heart Failure
Source: J Infect Dis. 2026 Jan 12;233(4):e937–47. doi: 10.1093/infdis/jiag013 (PMC12985786; doi:10.1093/infdis/jiag013)
Supplement: jiag013_Supplementary_Data [file jiag013_supplementary_data.zip › Peterson et al Proteomics HIV ECV HF SuppTables.xlsx]

## Sheet: Table S1 - HIV vs. Proteins
SUPPLEMENTAL TABLE S1. Mean standardized differences in plasma protein abundances, PLWH vs. PWOH, estimated using linear regression with robust variance, adjusting for age, sex, race/ethnicity, education, pack-years of smoking, hazardous alcohol use, stimulant use in the prior 5 years, opioid use in the prior 5 years, hepatitis C infection, and eGFR.
Previously published in Peterson TE, Hahn VS, Moaddel R, et al. Proteomic signature of HIV-associated subclinical left atrial remodeling and incident heart failure. Nat Commun 16, 610 (2025). https://doi.org/10.1038/s41467-025-55911-0
Protein	UniProt ID	PLWH vs. PWOH (n=352)			Suppressed PLWH (HIV RNA <50 copies/mL) vs. PWOH (n=297)
		Mean Standardized Difference in Plasma Protein Level	p-value	FDR	Mean Standardized Difference in Plasma Protein Level	p-value	FDR
CRTAM	O95727	1.01 (0.84 to 1.17)	6.55e-33	1.69907e-29	0.86 (0.69 to 1.03)	6.76e-23	1.51016e-20
KLRD1	Q13241	0.94 (0.77 to 1.12)	1.13e-25	1.46561e-22	0.93 (0.74 to 1.12)	6.88e-23	1.51016e-20
CCL25	O15444	0.88 (0.70 to 1.06)	1.91e-21	1.65151e-18	0.92 (0.72 to 1.12)	3.43e-19	5.01923e-17
CXCL9	Q07325	0.86 (0.68 to 1.03)	9.86e-21	6.39421e-18	0.70 (0.52 to 0.88)	7.10543e-15	7.79821e-13
REG1A	P05451	0.84 (0.65 to 1.03)	1.29e-18	6.69252e-16	0.84 (0.62 to 1.06)	2.55351e-14	2.24198e-12
CXCL11	O14625	0.83 (0.65 to 1.02)	9.15e-18	3.95585e-15	0.73 (0.52 to 0.93)	3.38374e-12	1.92616e-10
CD160	O95971	0.79 (0.61 to 0.97)	1.78e-17	6.59617e-15	0.66 (0.47 to 0.86)	3.10154e-11	1.04737e-09
MZB1	Q8WU39	0.74 (0.56 to 0.91)	4.44089e-16	1.43996e-13	0.61 (0.42 to 0.79)	9.57259e-11	2.80158e-09
KLRK1	P26718	0.78 (0.59 to 0.97)	1.11022e-15	3.19991e-13	0.70 (0.50 to 0.91)	1.38298e-11	5.51936e-10
CD8A	P01732	0.78 (0.59 to 0.98)	3.10862e-15	8.06377e-13	0.74 (0.54 to 0.94)	7.91145e-13	5.78854e-11
LAG3	P18627	0.66 (0.49 to 0.83)	7.77156e-15	1.83268e-12	0.46 (0.31 to 0.61)	1.21777e-09	2.13841e-08
MDK	P21741	0.79 (0.59 to 0.99)	1.04361e-14	2.25594e-12	0.73 (0.51 to 0.94)	2.44542e-11	8.94617e-10
FCRL6	Q6DN72	0.75 (0.56 to 0.94)	1.19904e-14	2.39255e-12	0.69 (0.49 to 0.89)	1.18761e-11	5.21359e-10
REG1B	P48304	0.76 (0.56 to 0.95)	1.4877e-14	2.75649e-12	0.77 (0.55 to 0.99)	5.17808e-12	2.52575e-10
B4GALT1	P15291	0.73 (0.54 to 0.92)	2.5091e-14	4.33908e-12	0.72 (0.52 to 0.92)	3.51008e-12	1.92616e-10
RBP2	P50120	0.73 (0.54 to 0.92)	8.34888e-14	1.35356e-11	0.71 (0.49 to 0.92)	1.10566e-10	2.89235e-09
REG3A	Q06141	0.76 (0.56 to 0.96)	1.39222e-13	2.12436e-11	0.69 (0.47 to 0.91)	8.96029e-10	1.71025e-08
AGRN	O00468	0.75 (0.55 to 0.95)	2.06057e-13	2.96952e-11	0.67 (0.46 to 0.88)	1.52554e-10	3.72061e-09
CKMT1A_CKMT1B	P12532	0.72 (0.52 to 0.91)	3.95461e-13	5.39909e-11	0.71 (0.49 to 0.93)	3.10864e-10	6.49853e-09
ADA2	Q9NZK5	0.63 (0.46 to 0.8)	5.45564e-13	7.07596e-11	0.5 (0.32 to 0.68)	9.81286e-08	1.13364e-06
FABP2	P12104	0.72 (0.52 to 0.92)	6.25722e-13	7.72915e-11	0.66 (0.44 to 0.87)	1.46955e-09	2.48128e-08
LGALS4	P56470	0.7 (0.51 to 0.9)	6.94556e-13	8.18944e-11	0.7 (0.48 to 0.91)	1.73542e-10	4.00974e-09
TINAGL1	Q9GZM7	0.71 (0.51 to 0.9)	1.13176e-12	1.27643e-10	0.58 (0.37 to 0.78)	3.02703e-08	3.79676e-07
CD74	P04233	0.59 (0.43 to 0.75)	1.32161e-12	1.42844e-10	0.49 (0.32 to 0.66)	9.33859e-09	1.32247e-07
FABP1	P07148	0.69 (0.5 to 0.88)	1.54143e-12	1.59939e-10	0.67 (0.47 to 0.88)	1.84053e-10	4.03996e-09
TFF3	Q07654	0.68 (0.49 to 0.87)	2.33835e-12	2.33296e-10	0.65 (0.44 to 0.85)	1.19063e-09	2.13841e-08
CD14	P08571	0.71 (0.51 to 0.91)	2.70717e-12	2.60089e-10	0.67 (0.46 to 0.89)	7.8125e-10	1.55895e-08
CD27	P26842	0.64 (0.45 to 0.83)	1.92686e-11	1.7851e-09	0.53 (0.33 to 0.73)	1.67041e-07	1.78857e-06
TNFRSF8	P28908	0.61 (0.43 to 0.79)	3.58333e-11	3.20523e-09	0.41 (0.23 to 0.6)	7.55748e-06	4.7093e-05
TNFRSF17	Q02223	0.63 (0.44 to 0.81)	3.89384e-11	3.36687e-09	0.51 (0.32 to 0.7)	1.1953e-07	1.34548e-06
CTSS	P25774	0.65 (0.46 to 0.85)	7.8614e-11	6.57822e-09	0.58 (0.38 to 0.79)	2.04388e-08	2.639e-07
CD302	Q8IX05	0.65 (0.46 to 0.85)	9.48215e-11	7.68647e-09	0.71 (0.5 to 0.93)	1.12004e-10	2.89235e-09
CTSZ	Q9UBR2	0.63 (0.44 to 0.83)	9.89318e-11	7.77664e-09	0.61 (0.41 to 0.81)	2.85476e-09	4.47586e-08
TCN2	P20062	0.6 (0.42 to 0.79)	1.04422e-10	7.81309e-09	0.46 (0.27 to 0.65)	2.27735e-06	1.78528e-05
LY9	Q9HBG7	0.6 (0.42 to 0.78)	1.05419e-10	7.81309e-09	0.43 (0.24 to 0.61)	5.81496e-06	3.8101e-05
SHBG	P04278	0.56 (0.39 to 0.74)	1.11956e-10	8.06705e-09	0.62 (0.44 to 0.81)	4.33016e-11	1.35781e-09
GDF15	Q99988	0.63 (0.44 to 0.82)	1.29289e-10	9.06418e-09	0.64 (0.43 to 0.86)	4.05822e-09	6.14331e-08
PDCD1	Q15116	0.59 (0.41 to 0.77)	1.59291e-10	1.07849e-08	0.4 (0.21 to 0.58)	2.69623e-05	0.000128657
PPP1R14D	Q9NXH3	0.64 (0.44 to 0.84)	1.62148e-10	1.07849e-08	0.62 (0.41 to 0.83)	6.93616e-09	1.01499e-07
GCNT1	Q02742	0.62 (0.43 to 0.8)	1.84285e-10	1.19509e-08	0.55 (0.35 to 0.75)	7.57282e-08	8.98505e-07
CXCL10	P02778	0.56 (0.39 to 0.74)	2.74122e-10	1.73432e-08	0.41 (0.24 to 0.59)	2.70088e-06	2.08015e-05
REG4	Q9BYZ8	0.66 (0.45 to 0.87)	4.77295e-10	2.94786e-08	0.64 (0.42 to 0.86)	1.92199e-08	2.55682e-07
XCL1	P47992	0.61 (0.42 to 0.8)	5.19819e-10	3.13584e-08	0.56 (0.34 to 0.77)	3.50043e-07	3.49248e-06
CD274	Q9NZQ7	0.57 (0.39 to 0.75)	6.57965e-10	3.879e-08	0.42 (0.24 to 0.61)	7.00136e-06	4.45449e-05
SLAMF8	Q9P0V8	0.55 (0.37 to 0.72)	7.91223e-10	4.56096e-08	0.48 (0.3 to 0.66)	1.29553e-07	1.42184e-06
IL18BP	O95998	0.53 (0.36 to 0.71)	1.49036e-09	8.40432e-08	0.45 (0.27 to 0.63)	8.20992e-07	7.35541e-06
SDC1	P18827	0.53 (0.36 to 0.71)	1.52678e-09	8.42652e-08	0.4 (0.23 to 0.57)	4.21123e-06	2.93449e-05
LGMN	Q99538	0.53 (0.35 to 0.7)	1.73694e-09	9.3867e-08	0.39 (0.21 to 0.56)	1.49322e-05	8.219e-05
PODXL2	Q9NZ53	0.58 (0.39 to 0.77)	2.27221e-09	1.20288e-07	0.45 (0.25 to 0.65)	7.71917e-06	4.7093e-05
LGALS9	O00182	0.55 (0.37 to 0.74)	3.07948e-09	1.59763e-07	0.41 (0.23 to 0.6)	1.61404e-05	8.43526e-05
AGR3	Q8TD06	0.62 (0.41 to 0.82)	3.62921e-09	1.84592e-07	0.63 (0.42 to 0.85)	1.01552e-08	1.39317e-07
TNFRSF14	Q92956	0.56 (0.38 to 0.75)	4.1151e-09	2.0528e-07	0.49 (0.29 to 0.69)	1.36664e-06	1.13199e-05
NFASC	O94856	0.56 (0.37 to 0.74)	4.82481e-09	2.36143e-07	0.48 (0.28 to 0.68)	1.68537e-06	1.37014e-05
ANGPTL1	O95841	0.55 (0.36 to 0.73)	5.92875e-09	2.84799e-07	0.39 (0.2 to 0.58)	8.15509e-05	0.000331318
IGLC2	P0DOY2	0.59 (0.39 to 0.78)	6.73335e-09	3.17569e-07	0.43 (0.23 to 0.63)	1.80115e-05	9.19424e-05
ACY3	Q96HD9	0.56 (0.37 to 0.75)	7.96416e-09	3.68911e-07	0.63 (0.43 to 0.84)	1.87908e-09	3.05525e-08
TNFRSF10A	O00220	0.57 (0.38 to 0.76)	8.81101e-09	4.00978e-07	0.55 (0.34 to 0.76)	2.29801e-07	2.40197e-06
DLL1	O00548	0.57 (0.38 to 0.77)	1.20658e-08	5.39633e-07	0.48 (0.27 to 0.69)	4.66775e-06	3.20179e-05
VCAM1	P19320	0.51 (0.33 to 0.68)	1.46076e-08	6.4224e-07	0.4 (0.22 to 0.59)	1.58166e-05	8.36565e-05
CHRDL1	Q9BU40	0.55 (0.36 to 0.75)	1.99187e-08	8.61151e-07	0.46 (0.26 to 0.67)	7.72368e-06	4.7093e-05
BTN3A2	P78410	0.53 (0.35 to 0.72)	2.1057e-08	8.95441e-07	0.45 (0.24 to 0.65)	1.51246e-05	8.219e-05
PDCD1LG2	Q9BQ51	0.53 (0.35 to 0.72)	2.17939e-08	9.1183e-07	0.45 (0.25 to 0.65)	1.16341e-05	6.72024e-05
EPHA2	P29317	0.54 (0.35 to 0.72)	2.47017e-08	1.01708e-06	0.52 (0.32 to 0.71)	2.93307e-07	2.99446e-06
SPINK1	P00995	0.59 (0.38 to 0.79)	2.75041e-08	1.11477e-06	0.55 (0.33 to 0.77)	1.20405e-06	1.0165e-05
SMOC2	Q9H3U7	0.59 (0.38 to 0.79)	3.48653e-08	1.3914e-06	0.6 (0.38 to 0.81)	4.26501e-08	5.20095e-07
CDH1	P12830	0.55 (0.35 to 0.74)	3.58399e-08	1.40861e-06	0.5 (0.28 to 0.71)	4.78187e-06	3.2296e-05
FAM3C	Q92520	0.6 (0.38 to 0.81)	4.12198e-08	1.59588e-06	0.56 (0.34 to 0.79)	1.00921e-06	8.86085e-06
SPON1	Q9HCB6	0.51 (0.33 to 0.7)	5.34279e-08	2.03812e-06	0.5 (0.3 to 0.69)	6.36364e-07	5.94391e-06
SHISA5	Q8N114	0.54 (0.35 to 0.74)	7.20681e-08	2.70934e-06	0.45 (0.25 to 0.66)	1.53877e-05	8.23803e-05
ADGRG1	Q9Y653	0.46 (0.29 to 0.62)	8.70443e-08	3.22561e-06	0.43 (0.24 to 0.61)	5.44065e-06	3.61885e-05
SLAMF7	Q9NQ25	0.47 (0.3 to 0.64)	1.2287e-07	4.48907e-06	0.38 (0.19 to 0.56)	6.6218e-05	0.000284997
GUCA2A	Q02747	0.56 (0.35 to 0.76)	1.43693e-07	5.17693e-06	0.55 (0.34 to 0.77)	4.24806e-07	4.14422e-06
CST3	P01034	0.55 (0.35 to 0.76)	1.58885e-07	5.64587e-06	0.53 (0.32 to 0.74)	7.88666e-07	7.21301e-06
TXNDC5	Q8NBS9	0.55 (0.34 to 0.76)	1.61711e-07	5.66864e-06	0.47 (0.25 to 0.68)	2.17042e-05	0.000109519
ADGRE5	P48960	0.49 (0.31 to 0.68)	1.81366e-07	6.27284e-06	0.38 (0.19 to 0.58)	0.000114481	0.000435221
PILRA	Q9UKJ1	0.48 (0.3 to 0.66)	2.04051e-07	6.9646e-06	0.36 (0.17 to 0.55)	0.000154815	0.000555475
SCPEP1	Q9HB40	0.49 (0.3 to 0.67)	2.11402e-07	7.12179e-06	0.48 (0.28 to 0.67)	2.04675e-06	1.63368e-05
TNFRSF9	Q07011	0.49 (0.3 to 0.67)	2.87032e-07	9.54567e-06	0.32 (0.13 to 0.51)	0.000870504	0.00226125
TNFRSF1B	P20333	0.48 (0.29 to 0.66)	3.36475e-07	1.10483e-05	0.36 (0.17 to 0.55)	0.00020169	0.000675893
KRT19	P08727	0.51 (0.31 to 0.71)	3.4968e-07	1.13384e-05	0.55 (0.34 to 0.77)	5.35144e-07	5.10713e-06
CD48	P09326	0.46 (0.28 to 0.64)	3.85591e-07	1.23484e-05	0.3 (0.12 to 0.49)	0.00121589	0.00285443
MLN	P12872	0.49 (0.3 to 0.68)	4.2899e-07	1.35707e-05	0.47 (0.26 to 0.68)	9.75018e-06	5.86347e-05
B2M	P61769	0.53 (0.32 to 0.73)	4.62092e-07	1.43958e-05	0.42 (0.21 to 0.63)	0.000107504	0.000413984
HYAL1	Q12794	0.48 (0.3 to 0.67)	4.6617e-07	1.43958e-05	0.43 (0.23 to 0.63)	2.36438e-05	0.000116625
EFNA4	P52798	0.52 (0.32 to 0.72)	4.91338e-07	1.49945e-05	0.44 (0.23 to 0.65)	3.39043e-05	0.000160043
SIGLEC1	Q9BZZ2	0.43 (0.26 to 0.59)	5.10664e-07	1.5403e-05	0.28 (0.12 to 0.45)	0.000880895	0.00227161
CD79B	P40259	0.47 (0.29 to 0.66)	5.39644e-07	1.60901e-05	0.36 (0.17 to 0.56)	0.000251546	0.000811974
RNASET2	O00584	0.5 (0.3 to 0.69)	5.52649e-07	1.62906e-05	0.39 (0.19 to 0.6)	0.000190606	0.000653717
RNASE6	Q93091	0.5 (0.3 to 0.7)	5.82348e-07	1.69732e-05	0.44 (0.23 to 0.65)	4.5253e-05	0.000204805
TIGIT	Q495A1	0.5 (0.31 to 0.7)	5.96324e-07	1.71874e-05	0.39 (0.18 to 0.59)	0.000257078	0.000817808
CXCL13	O43927	0.48 (0.29 to 0.67)	6.68529e-07	1.90567e-05	0.3 (0.11 to 0.49)	0.00199581	0.0041368
MARCO	Q9UEW3	0.47 (0.28 to 0.66)	8.20864e-07	2.31448e-05	0.31 (0.12 to 0.5)	0.00141224	0.00321229
NUCB2	P80303	0.55 (0.33 to 0.77)	9.24822e-07	2.55683e-05	0.51 (0.29 to 0.74)	1.07546e-05	6.29501e-05
PSAP	P07602	0.49 (0.3 to 0.69)	9.26532e-07	2.55683e-05	0.49 (0.28 to 0.7)	6.03659e-06	3.89715e-05
NECTIN2	Q92692	0.49 (0.29 to 0.69)	1.12103e-06	3.06099e-05	0.42 (0.21 to 0.63)	8.30182e-05	0.000331318
ITGB7	P26010	0.45 (0.27 to 0.64)	1.36324e-06	3.68359e-05	0.36 (0.17 to 0.56)	0.000260244	0.00082192
LTBP2	Q14767	0.44 (0.26 to 0.61)	1.52531e-06	4.07902e-05	0.37 (0.19 to 0.56)	0.000100035	0.000388631
MCFD2	Q8NI22	0.5 (0.3 to 0.71)	1.5574e-06	4.12235e-05	0.41 (0.19 to 0.63)	0.000326747	0.00100128
CTSL	P07711	0.5 (0.3 to 0.71)	1.60652e-06	4.2094e-05	0.51 (0.3 to 0.73)	3.187e-06	2.29359e-05
CD4	P01730	0.48 (0.28 to 0.68)	1.62539e-06	4.21626e-05	0.5 (0.29 to 0.71)	3.92988e-06	2.78261e-05
COL18A1	P39060	0.53 (0.31 to 0.75)	1.8259e-06	4.68949e-05	0.5 (0.27 to 0.72)	1.44118e-05	8.11127e-05
FOLR2	P14207	0.44 (0.26 to 0.62)	2.09464e-06	5.27938e-05	0.29 (0.11 to 0.48)	0.00170322	0.00368333
SPINK4	O60575	0.48 (0.28 to 0.69)	2.09628e-06	5.27938e-05	0.49 (0.27 to 0.7)	1.07414e-05	6.29501e-05
CST5	P28325	0.49 (0.29 to 0.69)	2.17828e-06	5.43313e-05	0.47 (0.26 to 0.68)	1.51649e-05	8.219e-05
TNFRSF10B	O14763	0.47 (0.28 to 0.67)	2.2255e-06	5.49805e-05	0.49 (0.28 to 0.69)	3.12395e-06	2.29359e-05
TNFRSF4	P43489	0.47 (0.28 to 0.67)	2.31694e-06	5.66994e-05	0.4 (0.19 to 0.6)	0.000132126	0.000487423
SULT2A1	Q06520	0.44 (0.26 to 0.62)	2.4927e-06	6.04305e-05	0.5 (0.3 to 0.7)	1.17844e-06	1.01438e-05
IL18	Q14116	0.46 (0.27 to 0.66)	2.89328e-06	6.94923e-05	0.33 (0.13 to 0.54)	0.00152766	0.00342165
CD72	P21854	0.43 (0.25 to 0.61)	2.96698e-06	7.06086e-05	0.36 (0.17 to 0.55)	0.000146519	0.000531586
SEMA7A	O75326	0.42 (0.24 to 0.6)	3.26461e-06	7.69854e-05	0.33 (0.14 to 0.52)	0.000632499	0.00175739
PCDH17	O14917	0.46 (0.26 to 0.65)	3.48726e-06	8.14951e-05	0.38 (0.17 to 0.58)	0.000342943	0.00103829
SMPD1	P17405	0.44 (0.25 to 0.62)	3.91474e-06	9.06683e-05	0.44 (0.23 to 0.64)	2.65978e-05	0.000128312
AGRP	O00253	0.5 (0.29 to 0.71)	4.15965e-06	9.54878e-05	0.5 (0.28 to 0.73)	1.19815e-05	6.83099e-05
TNFSF13B	Q9Y275	0.42 (0.24 to 0.59)	4.30473e-06	9.79514e-05	0.37 (0.19 to 0.56)	6.51899e-05	0.000283437
CLIC5	Q9NZA1	0.48 (0.27 to 0.68)	4.50498e-06	0.000101617	0.44 (0.22 to 0.67)	0.000117877	0.000442292
P4HB	P07237	0.51 (0.29 to 0.72)	4.7657e-06	0.000106571	0.55 (0.32 to 0.79)	3.05382e-06	2.29359e-05
DDC	P20711	0.45 (0.26 to 0.65)	5.51744e-06	0.000122327	0.47 (0.26 to 0.68)	1.70222e-05	8.79147e-05
FETUB	Q9UGM5	0.45 (0.25 to 0.64)	5.74612e-06	0.000126317	0.49 (0.28 to 0.69)	3.16487e-06	2.29359e-05
ADGRE2	Q9UHX3	0.42 (0.24 to 0.61)	6.47932e-06	0.000141238	0.32 (0.13 to 0.52)	0.00116874	0.00277338
RELT	Q969Z4	0.47 (0.27 to 0.68)	7.12648e-06	0.000154051	0.42 (0.21 to 0.63)	8.80857e-05	0.000348375
UBE2L6	O14933	0.44 (0.24 to 0.63)	7.76443e-06	0.000166454	0.34 (0.14 to 0.55)	0.000884957	0.00227161
CD38	P28907	0.47 (0.26 to 0.67)	7.91208e-06	0.000168229	0.39 (0.19 to 0.6)	0.000211182	0.00070234
REG3G	Q6UW15	0.45 (0.25 to 0.65)	8.23759e-06	0.000173726	0.47 (0.25 to 0.68)	2.27458e-05	0.000113471
CLEC11A	Q9Y240	0.43 (0.24 to 0.61)	9.08287e-06	0.000190008	0.35 (0.15 to 0.56)	0.000561421	0.00159009
COL5A1	P20908	0.42 (0.23 to 0.6)	9.45648e-06	0.000196241	0.4 (0.21 to 0.6)	6.52099e-05	0.000283437
ICAM3	P32942	0.39 (0.22 to 0.57)	1.03516e-05	0.000213111	0.24 (0.06 to 0.42)	0.0107011	0.0142107
IL12RB1	P42701	0.46 (0.26 to 0.67)	1.12128e-05	0.000229024	0.36 (0.14 to 0.57)	0.0010736	0.00260392
SMOC1	Q9H4F8	0.41 (0.23 to 0.6)	1.36176e-05	0.000275968	0.3 (0.11 to 0.49)	0.0018686	0.00400153
DKK4	Q9UBT3	0.43 (0.24 to 0.63)	1.37432e-05	0.000276356	0.44 (0.23 to 0.66)	4.28017e-05	0.000195729
GIPC2	Q8TF65	0.42 (0.23 to 0.61)	1.41248e-05	0.000281843	0.38 (0.18 to 0.59)	0.000254608	0.000815861
CKAP4	Q07065	0.44 (0.24 to 0.64)	1.51893e-05	0.000300772	0.37 (0.16 to 0.57)	0.000440191	0.00131458
DSC2	Q02487	0.42 (0.23 to 0.61)	1.62448e-05	0.000319235	0.41 (0.2 to 0.61)	0.000115002	0.000435221
BTN2A1	Q7KYR7	0.44 (0.24 to 0.64)	1.73356e-05	0.00033811	0.36 (0.15 to 0.57)	0.000948423	0.00235468
GM2A	P17900	0.44 (0.24 to 0.64)	1.75202e-05	0.00033916	0.45 (0.23 to 0.67)	7.68954e-05	0.000318463
CDH17	Q12864	0.41 (0.22 to 0.6)	1.79185e-05	0.000343482	0.44 (0.23 to 0.65)	3.72227e-05	0.000173838
EPHB4	P54760	0.45 (0.24 to 0.65)	1.80083e-05	0.000343482	0.42 (0.19 to 0.64)	0.000234986	0.000769843
TIMP1	P01033	0.38 (0.2 to 0.55)	2.00298e-05	0.000379251	0.28 (0.1 to 0.46)	0.00249555	0.0048691
VSIG4	Q9Y279	0.45 (0.24 to 0.65)	2.05762e-05	0.000386773	0.35 (0.14 to 0.56)	0.00128511	0.00298499
PIK3IP1	Q96FE7	0.44 (0.24 to 0.64)	2.11023e-05	0.000393808	0.43 (0.21 to 0.65)	0.000128602	0.000478443
EDA2R	Q9HAV5	0.4 (0.22 to 0.59)	2.24819e-05	0.000416558	0.4 (0.2 to 0.59)	8.26352e-05	0.000331318
XPNPEP2	O43895	-0.44 (-0.65 to -0.24)	2.26745e-05	0.000417147	-0.44 (-0.66 to -0.22)	7.31044e-05	0.000305646
HLA-DRA	P01903	0.41 (0.22 to 0.6)	2.41743e-05	0.000441607	0.38 (0.17 to 0.58)	0.000328438	0.00100128
SCARF2	Q96GP6	0.41 (0.22 to 0.6)	2.68796e-05	0.000487591	0.42 (0.22 to 0.63)	6.94359e-05	0.000294256
SCARF1	Q14162	0.44 (0.23 to 0.64)	2.92712e-05	0.000527186	0.44 (0.22 to 0.66)	6.97098e-05	0.000294256
ACVRL1	P37023	0.42 (0.22 to 0.61)	2.94688e-05	0.000527186	0.42 (0.22 to 0.61)	2.64663e-05	0.000128312
HS6ST1	O60243	0.44 (0.23 to 0.64)	3.04003e-05	0.000540127	0.46 (0.23 to 0.68)	8.02884e-05	0.000329407
FCAMR	Q8WWV6	0.4 (0.21 to 0.59)	3.18148e-05	0.000561413	0.34 (0.14 to 0.54)	0.000994121	0.00243852
CCL20	P78556	0.42 (0.22 to 0.61)	3.78839e-05	0.000661524	0.37 (0.15 to 0.59)	0.000784269	0.00208663
IL1R1	P14778	0.39 (0.21 to 0.58)	3.79981e-05	0.000661524	0.29 (0.09 to 0.49)	0.00400886	0.00699778
FBLN2	P98095	0.4 (0.21 to 0.58)	4.05658e-05	0.000701517	0.31 (0.11 to 0.51)	0.0019999	0.0041368
OSCAR	Q8IYS5	0.39 (0.2 to 0.57)	4.21081e-05	0.000723366	0.38 (0.18 to 0.58)	0.000180103	0.000622561
NME3	Q13232	0.39 (0.2 to 0.58)	4.46401e-05	0.000761818	0.24 (0.04 to 0.44)	0.0189668	0.0226234
CCL15	Q16663	0.42 (0.22 to 0.63)	4.52799e-05	0.000767687	0.34 (0.12 to 0.56)	0.00209674	0.00430126
LAIR1	Q6GTX8	0.4 (0.21 to 0.59)	4.5913e-05	0.000773366	0.37 (0.16 to 0.57)	0.000522051	0.00151775
CTSC	P53634	0.41 (0.21 to 0.61)	4.66712e-05	0.000781065	0.36 (0.14 to 0.57)	0.000934673	0.00234469
SIGLEC10	Q96LC7	0.4 (0.21 to 0.59)	4.72324e-05	0.000785391	0.28 (0.08 to 0.49)	0.00709787	0.0104915
CKB	P12277	0.42 (0.21 to 0.62)	5.40154e-05	0.000892458	0.4 (0.18 to 0.62)	0.000301542	0.000932232
MUC13	Q9H3R2	0.39 (0.2 to 0.58)	5.47233e-05	0.000898432	0.39 (0.19 to 0.59)	0.000155634	0.000555475
RTBDN	Q9BSG5	0.44 (0.22 to 0.65)	5.80199e-05	0.000946564	0.46 (0.24 to 0.68)	4.09237e-05	0.000189111
CLEC14A	Q86T13	0.41 (0.21 to 0.62)	6.27157e-05	0.00101678	0.38 (0.17 to 0.59)	0.000504442	0.00147633
CD244	Q9BZW8	0.38 (0.19 to 0.57)	6.92892e-05	0.00111637	0.26 (0.06 to 0.47)	0.010729	0.0142107
CD80	P33681	0.36 (0.18 to 0.53)	7.06892e-05	0.0011319	0.23 (0.04 to 0.41)	0.0148388	0.0181962
PILRB	Q9UKJ0	0.38 (0.19 to 0.57)	7.14653e-05	0.00113586	0.28 (0.09 to 0.47)	0.00445409	0.00750363
AXL	P30530	0.38 (0.19 to 0.57)	7.18122e-05	0.00113586	0.33 (0.13 to 0.53)	0.00108041	0.00260605
CCL11	P51671	0.41 (0.21 to 0.62)	7.53019e-05	0.00118384	0.36 (0.14 to 0.59)	0.00154201	0.00343626
CRIM1	Q9NZV1	0.39 (0.2 to 0.59)	7.79842e-05	0.00121862	0.32 (0.1 to 0.53)	0.00350383	0.00635612
CX3CL1	P78423	0.39 (0.2 to 0.59)	8.02623e-05	0.00124671	0.3 (0.09 to 0.51)	0.00461181	0.00766888
KIR2DL3	P43628	0.39 (0.2 to 0.59)	8.21872e-05	0.00126901	0.33 (0.12 to 0.53)	0.00212754	0.00434283
SH2D1A	O60880	0.43 (0.21 to 0.64)	8.34207e-05	0.00128043	0.32 (0.1 to 0.54)	0.00509633	0.008147
ANGPT2	O15123	0.37 (0.19 to 0.56)	8.47018e-05	0.00129245	0.32 (0.13 to 0.52)	0.00125124	0.00292178
ZNRD2	O60232	0.4 (0.2 to 0.61)	8.59699e-05	0.00130413	0.36 (0.14 to 0.58)	0.00156126	0.00346159
GLB1	P16278	0.38 (0.19 to 0.57)	8.97618e-05	0.00135373	0.43 (0.22 to 0.64)	5.30577e-05	0.000235276
AMY2A	P04746	0.4 (0.2 to 0.6)	9.14072e-05	0.00137058	0.36 (0.15 to 0.58)	0.000902837	0.00229101
AMIGO2	Q86SJ2	0.37 (0.18 to 0.55)	9.37539e-05	0.00139769	0.32 (0.12 to 0.52)	0.00193132	0.0040762
IFNLR1	Q8IU57	0.4 (0.2 to 0.6)	9.71148e-05	0.00143952	0.29 (0.06 to 0.51)	0.0114922	0.0149706
NOTCH1	P46531	0.39 (0.19 to 0.59)	0.000100861	0.00148283	0.3 (0.09 to 0.51)	0.00557575	0.00866802
CCL27	Q9Y4X3	0.41 (0.2 to 0.61)	0.000101747	0.00148283	0.34 (0.12 to 0.56)	0.00243354	0.00476931
NPDC1	Q9NQX5	0.42 (0.21 to 0.63)	0.000101752	0.00148283	0.35 (0.13 to 0.57)	0.00196674	0.00411143
ATRAID	Q6UW56	0.4 (0.2 to 0.6)	0.000107999	0.00156508	0.38 (0.17 to 0.6)	0.000525572	0.00151793
WFDC2	Q14508	0.37 (0.18 to 0.56)	0.00011185	0.00161188	0.34 (0.14 to 0.54)	0.000813636	0.00215172
NRP2	O60462	0.36 (0.18 to 0.55)	0.000115905	0.00166109	0.29 (0.1 to 0.48)	0.00271313	0.00517854
CCN3	P48745	0.4 (0.2 to 0.6)	0.000122109	0.00174038	0.41 (0.19 to 0.62)	0.000174721	0.000613131
IGFBP4	P22692	0.39 (0.19 to 0.59)	0.000123824	0.00175519	0.39 (0.18 to 0.6)	0.000229494	0.000757503
AMY2B	P19961	0.39 (0.19 to 0.59)	0.000124609	0.00175672	0.36 (0.15 to 0.57)	0.000949382	0.00235468
TFPI2	P48307	0.39 (0.19 to 0.59)	0.00013066	0.00183207	0.3 (0.1 to 0.51)	0.00383557	0.00684478
SEL1L	Q9UBV2	0.39 (0.19 to 0.59)	0.000133721	0.0018649	0.3 (0.08 to 0.53)	0.00727521	0.0105756
CLEC4A	Q9UMR7	-0.4 (-0.61 to -0.19)	0.000139972	0.00194164	-0.39 (-0.6 to -0.18)	0.000273318	0.000857047
FGL1	Q08830	0.33 (0.16 to 0.5)	0.000141953	0.00195865	0.28 (0.11 to 0.45)	0.00166233	0.00364881
MANSC4	A6NHS7	-0.39 (-0.59 to -0.19)	0.000144927	0.00198911	-0.38 (-0.61 to -0.16)	0.000647767	0.00178849
HAVCR2	Q8TDQ0	0.36 (0.18 to 0.55)	0.00014973	0.00204421	0.3 (0.1 to 0.5)	0.00349681	0.00635612
SIAE	Q9HAT2	0.41 (0.2 to 0.62)	0.00015068	0.00204641	0.37 (0.16 to 0.59)	0.000712513	0.00193082
THBS2	P35442	0.35 (0.17 to 0.52)	0.000154048	0.00208126	0.3 (0.12 to 0.48)	0.0013966	0.00319327
AIDA	Q96BJ3	0.39 (0.19 to 0.59)	0.00015799	0.00212345	0.32 (0.1 to 0.54)	0.00457206	0.00763169
ICAM2	P13598	0.38 (0.18 to 0.58)	0.000160717	0.00214897	0.3 (0.08 to 0.51)	0.00633337	0.00968763
CD7	P09564	0.38 (0.18 to 0.58)	0.000162757	0.00216508	0.33 (0.12 to 0.55)	0.00240364	0.00473183
AREG	P15514	0.42 (0.2 to 0.64)	0.000181561	0.0024029	0.45 (0.21 to 0.69)	0.00019238	0.000654689
SPINT2	O43291	0.4 (0.19 to 0.61)	0.000186888	0.00246086	0.39 (0.17 to 0.61)	0.000622536	0.00174072
GZMA	P12544	0.4 (0.19 to 0.61)	0.000188067	0.00246387	0.31 (0.08 to 0.54)	0.00766304	0.0109579
ANGPTL2	Q9UKU9	0.39 (0.18 to 0.59)	0.000191288	0.00248701	0.31 (0.09 to 0.52)	0.00491913	0.00805782
PLXNB2	O15031	0.37 (0.18 to 0.57)	0.000191751	0.00248701	0.29 (0.09 to 0.49)	0.00455016	0.00762413
FCGR2B	P31994	-0.4 (-0.61 to -0.19)	0.000211828	0.00273373	-0.3 (-0.52 to -0.08)	0.00724434	0.0105756
CLPS	P04118	0.41 (0.19 to 0.62)	0.00022556	0.00288619	0.43 (0.21 to 0.65)	0.000143903	0.000526446
CSF1	P09603	0.33 (0.16 to 0.51)	0.000225866	0.00288619	0.22 (0.04 to 0.4)	0.0144363	0.0177523
OGN	P20774	0.36 (0.17 to 0.56)	0.000234113	0.00297691	0.39 (0.19 to 0.6)	0.000175978	0.000613131
ADA	P00813	0.35 (0.16 to 0.54)	0.000243612	0.00308259	0.33 (0.13 to 0.54)	0.00169625	0.00368333
CXCL6	P80162	0.39 (0.18 to 0.6)	0.000248012	0.00312302	0.34 (0.11 to 0.56)	0.00318485	0.00592436
NPC2	P61916	0.38 (0.18 to 0.59)	0.000257733	0.00322976	0.37 (0.15 to 0.58)	0.000890016	0.00227161
IL7	P13232	0.4 (0.19 to 0.62)	0.000260816	0.00325267	0.34 (0.13 to 0.56)	0.00162094	0.00357585
RRM2	P31350	0.38 (0.17 to 0.58)	0.000265811	0.00328999	0.3 (0.08 to 0.51)	0.00628097	0.00964108
PGF	P49763	0.4 (0.18 to 0.61)	0.000266344	0.00328999	0.33 (0.11 to 0.56)	0.00363521	0.00655542
SCARB2	Q14108	0.37 (0.17 to 0.56)	0.00027233	0.0033375	0.29 (0.09 to 0.5)	0.00510347	0.008147
LTBR	P36941	0.37 (0.17 to 0.57)	0.000272764	0.0033375	0.34 (0.12 to 0.55)	0.00194878	0.00409337
LEFTY2	O00292	0.38 (0.17 to 0.59)	0.000282441	0.00342881	0.44 (0.22 to 0.67)	9.62693e-05	0.000377341
TGFBR2	P37173	0.38 (0.17 to 0.58)	0.00028287	0.00342881	0.34 (0.12 to 0.55)	0.00238153	0.00470943
CCL8	P80075	0.34 (0.16 to 0.53)	0.000299515	0.00361369	0.26 (0.07 to 0.46)	0.00866024	0.0120312
ITGBL1	O95965	0.35 (0.16 to 0.54)	0.000312965	0.00375848	0.31 (0.11 to 0.52)	0.00276819	0.00521452
SLAMF1	Q13291	0.35 (0.16 to 0.54)	0.000319552	0.00381903	0.26 (0.06 to 0.46)	0.00903631	0.0123197
MAN1A2	O60476	0.39 (0.18 to 0.61)	0.000320952	0.00381903	0.32 (0.1 to 0.55)	0.00489755	0.00805253
IL6ST	P40189	0.36 (0.16 to 0.56)	0.000325034	0.00384995	0.29 (0.08 to 0.49)	0.00727172	0.0105756
IL17RB	Q9NRM6	0.37 (0.17 to 0.57)	0.000330527	0.00389722	0.39 (0.18 to 0.59)	0.000200188	0.000675893
OXT	P01178	-0.39 (-0.6 to -0.18)	0.000337891	0.00396601	-0.3 (-0.53 to -0.07)	0.0115282	0.014973
IFNL1	Q8IU54	0.31 (0.14 to 0.48)	0.00035115	0.00410307	0.26 (0.07 to 0.44)	0.00641256	0.0097747
CDH2	P19022	0.32 (0.14 to 0.49)	0.000358761	0.00417321	0.28 (0.09 to 0.47)	0.00349869	0.00635612
TNC	P24821	0.37 (0.17 to 0.58)	0.000366903	0.00424887	0.29 (0.08 to 0.5)	0.0078282	0.0111125
NCR3LG1	Q68D85	0.34 (0.15 to 0.54)	0.000393645	0.00453829	0.34 (0.13 to 0.55)	0.00135339	0.00312705
IL2RA	P01589	0.34 (0.15 to 0.52)	0.000397725	0.00456503	0.21 (0.01 to 0.4)	0.0354725	0.0382615
PIGR	P01833	0.33 (0.15 to 0.51)	0.000415742	0.00475081	0.37 (0.18 to 0.56)	0.000170987	0.000605347
CANT1	Q8WVQ1	0.36 (0.16 to 0.56)	0.000422249	0.00480401	0.25 (0.03 to 0.46)	0.0241593	0.0273348
POF1B	Q8WVV4	0.36 (0.16 to 0.56)	0.00043904	0.00495604	0.33 (0.1 to 0.56)	0.00446116	0.00750363
SLAMF6	Q96DU3	0.36 (0.16 to 0.57)	0.000439433	0.00495604	0.23 (0 to 0.45)	0.0450478	0.0478837
AKR1B10	O60218	0.38 (0.17 to 0.6)	0.000447176	0.00502154	0.37 (0.15 to 0.6)	0.00119384	0.00281772
CD6	P30203	0.36 (0.16 to 0.56)	0.00046199	0.00514491	0.19 (-0.01 to 0.4)	0.0640919	0.0666738
NID1	P14543	0.35 (0.16 to 0.55)	0.000462129	0.00514491	0.24 (0.03 to 0.45)	0.0256818	0.0289084
CCL23	P55773	0.37 (0.16 to 0.58)	0.000473649	0.00523084	0.31 (0.08 to 0.53)	0.00685926	0.0102422
C4BPB	P20851	0.36 (0.16 to 0.56)	0.000473881	0.00523084	0.31 (0.11 to 0.51)	0.00258876	0.0050286
JAM2	P57087	0.37 (0.16 to 0.58)	0.000487277	0.00535592	0.36 (0.15 to 0.58)	0.000910323	0.00229673
FAM3B	P58499	0.37 (0.16 to 0.58)	0.000496371	0.00542232	0.38 (0.16 to 0.6)	0.000682414	0.00186074
PGLYRP2	Q96PD5	-0.37 (-0.57 to -0.16)	0.000497499	0.00542232	-0.33 (-0.55 to -0.1)	0.00414772	0.00716869
RNASE1	P07998	0.38 (0.16 to 0.59)	0.000529131	0.00574295	0.3 (0.08 to 0.52)	0.00794321	0.0111765
IL1RL2	Q9HB29	-0.33 (-0.51 to -0.14)	0.000555142	0.00600016	-0.25 (-0.44 to -0.06)	0.00889721	0.0122725
PLB1	Q6P1J6	-0.34 (-0.53 to -0.15)	0.00055879	0.00601081	-0.24 (-0.43 to -0.04)	0.0206956	0.0238461
AMY1A_AMY1B_AMY1C	P0DUB6_P0DTE7_P0DTE8	0.36 (0.15 to 0.56)	0.000560762	0.00601081	0.3 (0.08 to 0.51)	0.00693451	0.0102846
CCN4	O95388	0.35 (0.15 to 0.56)	0.000595903	0.00636121	0.35 (0.15 to 0.56)	0.00082968	0.00218101
ACE2	Q9BYF1	0.36 (0.16 to 0.57)	0.00060739	0.00645725	0.48 (0.25 to 0.71)	5.04917e-05	0.000226182
UXS1	Q8NBZ7	0.35 (0.15 to 0.55)	0.00060992	0.00645769	0.36 (0.16 to 0.56)	0.000533446	0.00153061
PTGDS	P41222	0.36 (0.15 to 0.57)	0.000625072	0.0065668	0.36 (0.15 to 0.58)	0.000994296	0.00243852
EFEMP1	Q12805	0.34 (0.15 to 0.53)	0.000625289	0.0065668	0.29 (0.08 to 0.5)	0.00585961	0.00905763
COL3A1	P02461	0.34 (0.15 to 0.54)	0.00063496	0.00664148	0.27 (0.05 to 0.48)	0.0135257	0.0170504
HGF	P14210	0.32 (0.14 to 0.51)	0.000637789	0.00664428	0.36 (0.16 to 0.56)	0.000470543	0.00139573
IL10RB	Q08334	0.35 (0.15 to 0.55)	0.000661397	0.00686265	0.31 (0.1 to 0.53)	0.00365849	0.00655542
CTBS	Q01459	0.37 (0.16 to 0.58)	0.00066752	0.00689859	0.41 (0.17 to 0.65)	0.000677616	0.00185921
DCTPP1	Q9H773	0.36 (0.15 to 0.57)	0.000678383	0.00698303	0.24 (0.01 to 0.46)	0.0378461	0.0406221
B3GNT7	Q8NFL0	0.35 (0.15 to 0.55)	0.000706412	0.00724282	0.27 (0.06 to 0.48)	0.0135519	0.0170504
RNASE4	P34096	0.37 (0.16 to 0.58)	0.000723663	0.00739048	0.33 (0.1 to 0.56)	0.00470078	0.00778733
CD300C	Q08708	0.34 (0.14 to 0.54)	0.000730715	0.00741185	0.27 (0.06 to 0.48)	0.011654	0.0150918
RNF149	Q8NC42	0.35 (0.14 to 0.55)	0.000736911	0.00741185	0.32 (0.1 to 0.54)	0.0040657	0.00705472
ENTPD5	O75356	0.36 (0.15 to 0.58)	0.000738026	0.00741185	0.3 (0.08 to 0.52)	0.0067315	0.0100858
CDH5	P33151	0.35 (0.15 to 0.55)	0.000739168	0.00741185	0.3 (0.08 to 0.52)	0.00666801	0.0100858
CPXM2	Q8N436	0.36 (0.15 to 0.58)	0.000740043	0.00741185	0.36 (0.13 to 0.58)	0.00185017	0.00398148
PDGFRA	P16234	0.33 (0.14 to 0.52)	0.000754652	0.00752911	0.25 (0.04 to 0.46)	0.0205129	0.0236978
ROBO1	Q9Y6N7	0.32 (0.13 to 0.5)	0.000763113	0.00758435	0.25 (0.06 to 0.45)	0.0100005	0.0135149
NOS2	P35228	0.33 (0.14 to 0.53)	0.000769174	0.00761541	0.39 (0.18 to 0.6)	0.000246625	0.000801987
GASK1A	Q9UFP1	-0.37 (-0.59 to -0.16)	0.000783669	0.00772942	-0.37 (-0.6 to -0.13)	0.00189892	0.00402719
CCL4	P13236	0.34 (0.14 to 0.54)	0.00079921	0.00785285	0.36 (0.13 to 0.58)	0.0021502	0.00434994
CCL14	Q16627	0.34 (0.14 to 0.53)	0.00080924	0.00789265	0.33 (0.12 to 0.55)	0.00200715	0.0041368
CPVL	Q9H3G5	0.35 (0.14 to 0.55)	0.000809346	0.00789265	0.29 (0.07 to 0.51)	0.00875049	0.0121182
HAVCR1	Q96D42	0.33 (0.14 to 0.52)	0.000814723	0.00791532	0.32 (0.11 to 0.52)	0.00277949	0.00521452
NOTCH3	Q9UM47	0.34 (0.14 to 0.53)	0.000823668	0.00795581	0.24 (0.03 to 0.46)	0.0277666	0.0307168
NUDT16	Q96DE0	0.32 (0.13 to 0.5)	0.000825024	0.00795581	0.27 (0.07 to 0.47)	0.0089738	0.0122726
SIGLEC6	O43699	0.33 (0.14 to 0.53)	0.000848185	0.00814886	0.29 (0.08 to 0.49)	0.00651412	0.00989515
TNFRSF19	Q9NS68	0.35 (0.15 to 0.56)	0.000879871	0.00842209	0.39 (0.17 to 0.61)	0.000419521	0.00126144
ENO3	P13929	-0.36 (-0.58 to -0.15)	0.000889229	0.00848037	-0.33 (-0.57 to -0.1)	0.00552586	0.00863293
COL6A3	P12111	0.36 (0.15 to 0.58)	0.000893926	0.00849394	0.35 (0.13 to 0.57)	0.00189804	0.00402719
LILRB4	Q8NHJ6	0.35 (0.14 to 0.56)	0.00091104	0.00862496	0.34 (0.14 to 0.55)	0.00116565	0.00277338
PLA2G10	O15496	0.36 (0.15 to 0.57)	0.000940793	0.00884786	0.32 (0.09 to 0.56)	0.00775859	0.0110585
MAMDC2	Q7Z304	0.34 (0.14 to 0.54)	0.000941407	0.00884786	0.3 (0.09 to 0.51)	0.00421958	0.00720776
SEMA3G	Q9NS98	0.35 (0.14 to 0.56)	0.000945944	0.00885841	0.3 (0.07 to 0.52)	0.00895451	0.0122726
AMOT	Q4VCS5	0.34 (0.14 to 0.54)	0.000952028	0.00886199	0.33 (0.12 to 0.55)	0.0023472	0.00468374
CD163	Q86VB7	0.3 (0.12 to 0.48)	0.00095316	0.00886199	0.18 (-0.01 to 0.37)	0.0628714	0.0657156
NRCAM	Q92823	0.34 (0.14 to 0.55)	0.000987689	0.0091312	0.29 (0.07 to 0.51)	0.0100053	0.0135149
PLA2G15	Q8NCC3	0.32 (0.13 to 0.51)	0.000989155	0.0091312	0.26 (0.05 to 0.47)	0.0140531	0.0174274
IL17C	Q9P0M4	0.35 (0.14 to 0.56)	0.00101959	0.00937881	0.38 (0.16 to 0.61)	0.000866833	0.00226125
S100G	P29377	0.34 (0.14 to 0.54)	0.00102703	0.00941381	0.36 (0.14 to 0.58)	0.00112684	0.00270319
IGFBP2	P18065	0.34 (0.14 to 0.55)	0.00103969	0.0094963	0.3 (0.08 to 0.52)	0.00797619	0.0111871
IGFBP3	P17936	-0.3 (-0.47 to -0.12)	0.00105951	0.00964341	-0.32 (-0.51 to -0.13)	0.00102805	0.00250729
PROS1	P07225	-0.36 (-0.57 to -0.14)	0.00107705	0.00976881	-0.36 (-0.59 to -0.13)	0.00229449	0.00459946
ZBP1	Q9H171	0.35 (0.14 to 0.56)	0.00108196	0.00977914	0.24 (0.01 to 0.46)	0.0372762	0.0401084
SERPINB6	P35237	0.34 (0.14 to 0.54)	0.00110345	0.00993869	0.35 (0.13 to 0.56)	0.00149126	0.00335724
OCLN	Q16625	0.32 (0.13 to 0.52)	0.00110883	0.00995263	0.36 (0.15 to 0.57)	0.000591364	0.00166416
IFI30	P13284	0.31 (0.12 to 0.5)	0.00114774	0.0102663	0.3 (0.09 to 0.5)	0.00396626	0.00699778
CD46	P15529	0.33 (0.13 to 0.53)	0.00116076	0.0103471	0.28 (0.07 to 0.5)	0.0101684	0.0136512
TPP1	O14773	0.32 (0.13 to 0.51)	0.00123212	0.0109425	0.25 (0.04 to 0.45)	0.0167525	0.0202692
FCGR3B	O75015	0.34 (0.13 to 0.54)	0.00123599	0.0109425	0.28 (0.06 to 0.5)	0.0130321	0.0165349
KIR2DL2	P43627	0.33 (0.13 to 0.53)	0.00125492	0.0110724	0.24 (0.03 to 0.45)	0.0276484	0.0307168
CXCL8	P10145	0.32 (0.12 to 0.51)	0.00126334	0.0111089	0.25 (0.04 to 0.45)	0.0182881	0.0219958
PTPRC	P08575	0.3 (0.12 to 0.48)	0.00130099	0.0114013	0.16 (-0.04 to 0.35)	0.120102	0.121766
CTSF	Q9UBX1	0.33 (0.13 to 0.54)	0.00132506	0.0115731	0.28 (0.06 to 0.49)	0.0130107	0.0165349
GRN	P28799	0.29 (0.11 to 0.47)	0.00134167	0.0116789	0.11 (-0.07 to 0.29)	0.233658	0.233658
NPPC	P23582	0.32 (0.13 to 0.52)	0.00135041	0.0117156	0.36 (0.16 to 0.56)	0.000488069	0.001438
CD300A	Q9UGN4	0.32 (0.13 to 0.52)	0.00136207	0.0117774	0.26 (0.05 to 0.47)	0.0135549	0.0170504
SEZ6L	Q9BYH1	0.34 (0.13 to 0.54)	0.00141566	0.0121917	0.3 (0.08 to 0.52)	0.00716044	0.0105484
IL19	Q9UHD0	0.32 (0.12 to 0.51)	0.00141939	0.0121917	0.28 (0.08 to 0.48)	0.00507804	0.008147
TMPRSS15	P98073	0.32 (0.12 to 0.51)	0.00142903	0.012234	0.39 (0.18 to 0.59)	0.000294279	0.00091623
ADAM9	Q13443	0.34 (0.13 to 0.54)	0.00145204	0.0123224	0.33 (0.11 to 0.55)	0.00342091	0.00631
CNTN3	Q9P232	-0.31 (-0.5 to -0.12)	0.0014524	0.0123224	-0.31 (-0.51 to -0.1)	0.00364959	0.00655542
ITGAL	P20701	0.33 (0.13 to 0.53)	0.0014536	0.0123224	0.21 (-0.01 to 0.43)	0.0623956	0.0655303
C7	P10643	0.3 (0.11 to 0.48)	0.00147839	0.0124917	0.28 (0.08 to 0.48)	0.00608114	0.00936708
PLAUR	Q03405	0.3 (0.11 to 0.48)	0.00148755	0.0125283	0.3 (0.1 to 0.5)	0.00267078	0.00516507
NOMO1	Q15155	0.33 (0.12 to 0.53)	0.00154391	0.0129609	0.21 (0 to 0.42)	0.0500251	0.0529181
KAZALD1	Q96I82	0.33 (0.12 to 0.53)	0.00161039	0.0134753	0.29 (0.07 to 0.52)	0.0106883	0.0142107
GGH	Q92820	0.3 (0.11 to 0.49)	0.00161714	0.0134883	0.29 (0.09 to 0.48)	0.00429125	0.00730178
TNFRSF1A	P19438	0.33 (0.12 to 0.54)	0.00171763	0.0142378	0.28 (0.06 to 0.5)	0.0114159	0.0149154
FAS	P25445	0.34 (0.13 to 0.55)	0.00171798	0.0142378	0.27 (0.04 to 0.5)	0.0222873	0.0254133
LAMA4	Q16363	0.33 (0.12 to 0.53)	0.0017289	0.0142827	0.32 (0.1 to 0.54)	0.00421751	0.00720776
NPTX2	P47972	0.31 (0.12 to 0.51)	0.00185291	0.0152586	0.21 (0 to 0.42)	0.0512796	0.0541148
F2R	P25116	0.32 (0.12 to 0.53)	0.00187112	0.0153598	0.36 (0.16 to 0.57)	0.000545579	0.00155525
SPON2	Q9BUD6	0.31 (0.11 to 0.51)	0.00188549	0.0154289	0.27 (0.06 to 0.47)	0.0107021	0.0142107
ESAM	Q96AP7	0.33 (0.12 to 0.54)	0.001946	0.015874	0.3 (0.07 to 0.53)	0.00959348	0.0130388
CTSO	P43234	0.32 (0.12 to 0.53)	0.00197783	0.0160831	0.28 (0.06 to 0.49)	0.0109319	0.0144117
LUZP2	Q86TE4	0.32 (0.12 to 0.52)	0.00198503	0.0160911	0.31 (0.1 to 0.53)	0.00347392	0.00635612
VMO1	Q7Z5L0	0.32 (0.12 to 0.52)	0.00200489	0.0162015	0.27 (0.06 to 0.49)	0.012642	0.0162276
BST2	Q10589	0.27 (0.1 to 0.44)	0.00204362	0.0164632	0.25 (0.07 to 0.43)	0.00724934	0.0105756
NBL1	P41271	0.34 (0.12 to 0.55)	0.00205968	0.0165154	0.31 (0.08 to 0.53)	0.00754879	0.0108653
ENPP6	Q6UWR7	-0.35 (-0.57 to -0.13)	0.00206284	0.0165154	-0.31 (-0.56 to -0.07)	0.0110819	0.0145658
VEGFA	P15692	0.34 (0.12 to 0.56)	0.00207837	0.0165596	0.37 (0.13 to 0.61)	0.00276995	0.00521452
CFP	P27918	0.35 (0.13 to 0.57)	0.00208345	0.0165596	0.36 (0.13 to 0.59)	0.00236773	0.00470332
TNFRSF12A	Q9NP84	0.33 (0.12 to 0.55)	0.00208751	0.0165596	0.31 (0.08 to 0.53)	0.00784712	0.0111125
THBD	P07204	0.32 (0.12 to 0.53)	0.00210931	0.0166816	0.24 (0.02 to 0.46)	0.0290631	0.0318967
CTSD	P07339	0.27 (0.1 to 0.45)	0.00223127	0.0175924	0.24 (0.05 to 0.43)	0.0128217	0.0163626
MASP1	P48740	0.31 (0.11 to 0.51)	0.00225835	0.017752	0.24 (0.03 to 0.45)	0.0232692	0.0264641
CDH15	P55291	0.31 (0.11 to 0.51)	0.00228611	0.0179159	0.33 (0.11 to 0.56)	0.00401695	0.00699778
CCL28	Q9NRJ3	0.33 (0.12 to 0.54)	0.00230831	0.0180354	0.32 (0.1 to 0.54)	0.00505269	0.008147
MYDGF	Q969H8	0.34 (0.12 to 0.55)	0.00231694	0.0180484	0.39 (0.16 to 0.62)	0.0007749	0.00208663
IGFBPL1	Q8WX77	0.32 (0.11 to 0.53)	0.00237917	0.0184778	0.25 (0.03 to 0.48)	0.025845	0.0290178
NCS1	P62166	0.32 (0.11 to 0.53)	0.002423	0.018762	0.38 (0.16 to 0.61)	0.000780706	0.00208663
CCL17	Q92583	0.29 (0.1 to 0.48)	0.00243146	0.0187715	0.32 (0.11 to 0.52)	0.00269985	0.00517854
LILRA2	Q8N149	0.31 (0.11 to 0.51)	0.00246106	0.0189436	0.17 (-0.04 to 0.39)	0.117743	0.12017
PTPRM	P28827	0.32 (0.11 to 0.53)	0.00248731	0.0190406	0.27 (0.05 to 0.49)	0.0164689	0.0200829
LAYN	Q6UX15	0.31 (0.11 to 0.51)	0.00248835	0.0190406	0.31 (0.09 to 0.52)	0.0052106	0.00825795
NOS3	P29474	0.31 (0.11 to 0.52)	0.00252304	0.0192493	0.24 (0.03 to 0.45)	0.0285075	0.0313654
PAM	P19021	0.32 (0.11 to 0.53)	0.00258802	0.0196872	0.25 (0.02 to 0.47)	0.0293037	0.0320806
WIF1	Q9Y5W5	0.32 (0.11 to 0.53)	0.0026084	0.0197842	0.37 (0.14 to 0.59)	0.00136112	0.00312845
NCR1	O76036	0.31 (0.11 to 0.5)	0.00263955	0.0199445	0.25 (0.04 to 0.46)	0.0197176	0.0230213
ARHGEF5	Q12774	0.32 (0.11 to 0.52)	0.00264492	0.0199445	0.32 (0.1 to 0.54)	0.00398476	0.00699778
CD83	Q01151	0.28 (0.1 to 0.46)	0.00265875	0.0199907	0.28 (0.08 to 0.47)	0.00539565	0.00850641
LYPLA2	O95372	-0.33 (-0.54 to -0.11)	0.0027128	0.0203382	-0.35 (-0.58 to -0.12)	0.00270379	0.00517854
FCRL3	Q96P31	0.31 (0.11 to 0.51)	0.00274342	0.0205084	0.25 (0.04 to 0.45)	0.0198562	0.0231217
KRT18	P05783	0.31 (0.11 to 0.51)	0.00276781	0.0206313	0.34 (0.13 to 0.56)	0.0016876	0.00368333
ICAM1	P05362	0.27 (0.09 to 0.44)	0.00280886	0.0208773	0.22 (0.03 to 0.4)	0.0210814	0.0241638
PLA2G1B	P04054	0.33 (0.11 to 0.54)	0.00283751	0.02103	0.33 (0.1 to 0.56)	0.00517869	0.00823712
CHGB	P05060	0.31 (0.1 to 0.51)	0.00285132	0.0210721	0.28 (0.07 to 0.49)	0.0100409	0.0135213
TNFRSF13B	O14836	0.3 (0.1 to 0.49)	0.00288596	0.0212675	0.19 (-0.01 to 0.4)	0.0588888	0.0619957
ACP6	Q9NPH0	0.33 (0.11 to 0.54)	0.0029037	0.0213376	0.3 (0.06 to 0.53)	0.0127619	0.0163338
SETMAR	Q53H47	-0.32 (-0.52 to -0.11)	0.00300787	0.0220407	-0.26 (-0.48 to -0.03)	0.0239321	0.0271478
SPP1	P10451	0.32 (0.11 to 0.53)	0.003132	0.0228857	0.33 (0.11 to 0.56)	0.0039878	0.00699778
GOLM2	Q6P4E1	0.29 (0.1 to 0.49)	0.00324709	0.02366	0.14 (-0.06 to 0.34)	0.166854	0.167618
ADGRE1	Q14246	0.28 (0.09 to 0.46)	0.00326344	0.0237125	0.14 (-0.06 to 0.34)	0.163546	0.164671
GH1	P01241	0.31 (0.1 to 0.52)	0.00329381	0.0238663	0.28 (0.06 to 0.51)	0.0139156	0.017355
CRTAC1	Q9NQ79	-0.31 (-0.51 to -0.1)	0.00332008	0.0239896	-0.3 (-0.53 to -0.08)	0.00765176	0.0109579
IL32	P24001	0.3 (0.1 to 0.5)	0.00337065	0.0242874	0.15 (-0.06 to 0.36)	0.152877	0.154283
TGFBR3	Q03167	0.31 (0.1 to 0.52)	0.00338834	0.0243443	0.24 (0.02 to 0.47)	0.0320882	0.0349546
SCG2	P13521	0.32 (0.11 to 0.53)	0.00339732	0.0243443	0.34 (0.12 to 0.56)	0.00273666	0.00520083
GZMH	P20718	0.32 (0.1 to 0.53)	0.00345712	0.0247046	0.27 (0.04 to 0.49)	0.0191518	0.0226621
THBS4	P35443	0.29 (0.1 to 0.49)	0.00360975	0.0257244	0.25 (0.04 to 0.46)	0.0196627	0.0230185
CXCL16	Q9H2A7	0.27 (0.09 to 0.46)	0.00365716	0.0259909	0.24 (0.04 to 0.44)	0.0212458	0.0242888
RSPO3	Q9BXY4	0.3 (0.1 to 0.5)	0.00367365	0.0260367	0.32 (0.1 to 0.53)	0.00392789	0.00698115
CGN	Q9P2M7	0.31 (0.1 to 0.52)	0.00379663	0.026835	0.33 (0.11 to 0.56)	0.00339659	0.00629158
COLEC12	Q5KU26	0.32 (0.1 to 0.53)	0.0038166	0.0269029	0.31 (0.08 to 0.53)	0.0082274	0.0114661
HGFAC	Q04756	-0.29 (-0.49 to -0.09)	0.00384725	0.0269825	-0.3 (-0.5 to -0.09)	0.00479807	0.00791862
FUCA1	P04066	0.28 (0.09 to 0.46)	0.00385675	0.0269825	0.28 (0.07 to 0.48)	0.00743114	0.0107666
ROR1	Q01973	0.29 (0.09 to 0.49)	0.0038591	0.0269825	0.3 (0.08 to 0.53)	0.00690738	0.0102791
HSPG2	P98160	0.32 (0.1 to 0.54)	0.00409105	0.0285163	0.3 (0.07 to 0.52)	0.00891781	0.0122725
SCG3	Q8WXD2	0.29 (0.09 to 0.49)	0.00410045	0.0285163	0.17 (-0.03 to 0.38)	0.094342	0.0969933
TNFRSF11A	Q9Y6Q6	0.31 (0.1 to 0.53)	0.0041127	0.028525	0.3 (0.07 to 0.53)	0.010747	0.0142107
BCAT1	P54687	-0.31 (-0.52 to -0.1)	0.00421178	0.0290591	-0.31 (-0.55 to -0.08)	0.00819771	0.0114611
EPB41L5	Q9HCM4	0.3 (0.09 to 0.5)	0.00421698	0.0290591	0.28 (0.06 to 0.5)	0.013964	0.017366
SIGLEC8	Q9NYZ4	0.29 (0.09 to 0.49)	0.00422332	0.0290591	0.3 (0.09 to 0.51)	0.00506362	0.008147
SPRING1	Q9H741	0.29 (0.09 to 0.48)	0.00426518	0.0292695	0.24 (0.02 to 0.47)	0.0323603	0.035077
ASAH1	Q13510	0.27 (0.09 to 0.46)	0.00431122	0.0294767	0.22 (0.02 to 0.43)	0.0322049	0.0349949
F11R	Q9Y624	0.31 (0.1 to 0.52)	0.00432294	0.0294767	0.31 (0.09 to 0.54)	0.00670212	0.0100858
C1QA	P02745	0.3 (0.09 to 0.51)	0.00432946	0.0294767	0.23 (0.01 to 0.45)	0.0410061	0.0437997
ITGB2	P05107	0.26 (0.08 to 0.44)	0.00444267	0.0301683	0.12 (-0.07 to 0.31)	0.215329	0.215821
TYMP	P19971	0.25 (0.08 to 0.43)	0.00446077	0.0302121	0.16 (-0.02 to 0.34)	0.0881508	0.0908409
TIE1	P35590	0.3 (0.09 to 0.51)	0.00448077	0.0302686	0.21 (-0.02 to 0.44)	0.0777223	0.0804719
IL20RA	Q9UHF4	0.31 (0.09 to 0.52)	0.00458048	0.0308617	0.32 (0.1 to 0.55)	0.00445735	0.00750363
SIRPB1	O00241	0.28 (0.08 to 0.47)	0.00466921	0.0313781	0.24 (0.03 to 0.45)	0.0277781	0.0307168
RGMB	Q6NW40	0.31 (0.09 to 0.52)	0.00471766	0.0316218	0.27 (0.05 to 0.49)	0.0143868	0.0177411
ELN	P15502	0.27 (0.08 to 0.47)	0.00474622	0.0317312	0.32 (0.11 to 0.52)	0.00226217	0.00455547
CCL2	P13500	0.3 (0.09 to 0.51)	0.00477534	0.0318438	0.26 (0.04 to 0.48)	0.0200666	0.0232433
NUDT5	Q9UKK9	0.29 (0.09 to 0.49)	0.00479667	0.031904	0.26 (0.04 to 0.48)	0.0208458	0.0239563
TRIM21	P19474	0.28 (0.09 to 0.48)	0.00481083	0.0319164	0.22 (0.01 to 0.43)	0.041117	0.0438116
L1CAM	P32004	0.28 (0.09 to 0.48)	0.00487406	0.0322104	0.24 (0.04 to 0.45)	0.018375	0.02204
DPT	Q07507	0.3 (0.09 to 0.5)	0.00489688	0.0322104	0.27 (0.05 to 0.49)	0.0138734	0.0173516
IL22	Q9GZX6	0.29 (0.09 to 0.49)	0.00490334	0.0322104	0.26 (0.05 to 0.47)	0.0166565	0.0202554
PDIA3	P30101	0.3 (0.09 to 0.51)	0.00490483	0.0322104	0.27 (0.04 to 0.49)	0.0187575	0.0224374
BCAM	P50895	0.28 (0.08 to 0.48)	0.00496807	0.0325434	0.23 (0.02 to 0.44)	0.0334415	0.0361597
LIPF	P07098	-0.3 (-0.5 to -0.09)	0.00500311	0.0326214	-0.23 (-0.45 to -0.01)	0.038242	0.040947
CD300E	Q496F6	0.28 (0.08 to 0.47)	0.00501604	0.0326214	0.19 (-0.01 to 0.4)	0.0626322	0.0656218
TNFRSF21	O75509	0.28 (0.09 to 0.48)	0.00501771	0.0326214	0.23 (0.02 to 0.45)	0.0304297	0.0332304
CRELD1	Q96HD1	0.3 (0.09 to 0.51)	0.0050802	0.0329451	0.29 (0.08 to 0.51)	0.00748632	0.0108108
VSIR	Q9H7M9	0.3 (0.09 to 0.5)	0.00510508	0.0330239	0.22 (0 to 0.44)	0.0465595	0.0493711
BMPER	Q8N8U9	0.29 (0.09 to 0.49)	0.00513841	0.0331568	0.17 (-0.04 to 0.38)	0.118551	0.120472
FLT4	P35916	0.27 (0.08 to 0.47)	0.0052672	0.0338667	0.17 (-0.04 to 0.37)	0.111671	0.114541
STC1	P52823	0.3 (0.09 to 0.51)	0.00527453	0.0338667	0.25 (0.03 to 0.48)	0.0282631	0.0311746
TPK1	Q9H3S4	0.28 (0.08 to 0.48)	0.00529687	0.0339261	0.26 (0.05 to 0.47)	0.0152321	0.0186264
CEACAM21	Q3KPI0	0.27 (0.08 to 0.47)	0.00541442	0.0345936	0.25 (0.04 to 0.47)	0.0194766	0.0228901
EFCAB14	O75071	0.3 (0.09 to 0.52)	0.0058586	0.0373224	0.33 (0.1 to 0.55)	0.00504185	0.008147
GSTA1	P08263	0.29 (0.08 to 0.5)	0.0058703	0.0373224	0.36 (0.14 to 0.58)	0.00146799	0.00332189
ATG16L1	Q676U5	0.29 (0.08 to 0.5)	0.00601116	0.0381246	0.32 (0.09 to 0.55)	0.00542934	0.00851243
GDNF	P39905	0.29 (0.08 to 0.5)	0.00602682	0.0381307	0.28 (0.05 to 0.51)	0.0167602	0.0202692
SORCS2	Q96PQ0	0.29 (0.08 to 0.49)	0.00605069	0.038154	0.3 (0.08 to 0.51)	0.00789772	0.0111482
OTOA	Q7RTW8	-0.32 (-0.54 to -0.09)	0.00605992	0.038154	-0.35 (-0.58 to -0.13)	0.00213679	0.00434283
MSTN	O14793	-0.27 (-0.46 to -0.08)	0.00612655	0.0384801	-0.25 (-0.46 to -0.04)	0.0171888	0.0207305
VEGFC	P49767	0.29 (0.08 to 0.51)	0.00615892	0.03859	0.27 (0.04 to 0.5)	0.0195009	0.0228901
NTproBNP	NTproBNP	0.28 (0.08 to 0.48)	0.00619162	0.0386429	0.24 (0.03 to 0.46)	0.0268644	0.0300088
GPR37	O15354	0.29 (0.08 to 0.51)	0.00619717	0.0386429	0.33 (0.1 to 0.55)	0.00418439	0.00720371
INHBB	P09529	-0.3 (-0.51 to -0.08)	0.00621378	0.0386536	-0.29 (-0.52 to -0.06)	0.0120578	0.0155687
CXCL12	P48061	0.28 (0.08 to 0.49)	0.006275	0.038941	0.29 (0.08 to 0.5)	0.00671185	0.0100858
COL4A1	P02462	0.28 (0.08 to 0.48)	0.00629123	0.0389485	0.26 (0.04 to 0.48)	0.0200072	0.0232359
MAMDC4	Q6UXC1	-0.29 (-0.51 to -0.08)	0.00636158	0.0392903	-0.32 (-0.55 to -0.1)	0.00507419	0.008147
SCRG1	O75711	0.29 (0.08 to 0.49)	0.00638822	0.0393612	0.27 (0.04 to 0.49)	0.0192492	0.0227161
NIT2	Q9NQR4	0.28 (0.08 to 0.48)	0.00650042	0.0399576	0.31 (0.09 to 0.53)	0.00540613	0.00850641
TXNDC15	Q96J42	0.29 (0.08 to 0.5)	0.00657296	0.040308	0.17 (-0.06 to 0.39)	0.142944	0.14459
ADGRF5	Q8IZF2	0.28 (0.08 to 0.48)	0.00668024	0.0408692	0.18 (-0.04 to 0.39)	0.116016	0.11872
NELL2	Q99435	0.28 (0.08 to 0.48)	0.00672558	0.0410498	0.25 (0.04 to 0.47)	0.0190675	0.0226234
NID2	Q14112	0.29 (0.08 to 0.49)	0.00678415	0.04131	0.21 (-0.01 to 0.44)	0.063291	0.065997
CPA2	P48052	0.3 (0.08 to 0.51)	0.00705913	0.0428838	0.28 (0.05 to 0.51)	0.0190468	0.0226234
ATOX1	O00244	0.29 (0.08 to 0.5)	0.00708339	0.0429307	0.32 (0.09 to 0.55)	0.00558781	0.00866802
LY6D	Q14210	0.29 (0.08 to 0.5)	0.00726437	0.0439249	0.29 (0.06 to 0.51)	0.0114014	0.0149154
BSG	P35613	0.27 (0.07 to 0.46)	0.00744389	0.0448803	0.27 (0.05 to 0.48)	0.0141254	0.0174678
SEPTIN8	Q92599	0.27 (0.07 to 0.46)	0.00745698	0.0448803	0.24 (0.03 to 0.46)	0.0269333	0.0300094
ARSA	P15289	0.28 (0.07 to 0.48)	0.00769687	0.0462169	0.21 (-0.01 to 0.43)	0.0658643	0.0683557
ANXA11	P50995	0.27 (0.07 to 0.46)	0.00771686	0.0462299	0.17 (-0.04 to 0.38)	0.11798	0.12017
CD28	P10747	0.27 (0.07 to 0.47)	0.00779466	0.0465884	0.19 (-0.02 to 0.39)	0.0818361	0.0845319
CD40	P25942	0.27 (0.07 to 0.47)	0.00812149	0.0484302	0.27 (0.06 to 0.48)	0.0125224	0.0161213
IGSF8	Q969P0	0.28 (0.07 to 0.48)	0.00815838	0.0485386	0.28 (0.06 to 0.5)	0.0137479	0.0172438
CES2	O00748	0.29 (0.08 to 0.51)	0.00819594	0.0485568	0.35 (0.12 to 0.57)	0.00288614	0.00539155
REN	P00797	0.29 (0.07 to 0.5)	0.00819887	0.0485568	0.26 (0.03 to 0.48)	0.0265846	0.029772
ARHGAP5	Q13017	0.28 (0.07 to 0.48)	0.00841417	0.0497184	0.26 (0.03 to 0.49)	0.0255783	0.028866
COL28A1	Q2UY09	-0.29 (-0.51 to -0.07)	0.00859542	0.0505708
TIMP3	P35625	0.28 (0.07 to 0.48)	0.00859743	0.0505708
TYRO3	Q06418	0.27 (0.07 to 0.47)	0.00864779	0.050752
MANSC1	Q9H8J5	0.26 (0.07 to 0.46)	0.00870546	0.0509751
PPY	P01298	0.27 (0.07 to 0.48)	0.0089439	0.0522533
FAM3D	Q96BQ1	0.28 (0.07 to 0.49)	0.00898276	0.0523434
OMD	Q99983	0.27 (0.07 to 0.47)	0.00899967	0.0523434
SMPDL3A	Q92484	0.26 (0.07 to 0.46)	0.009201	0.0533946
CCN2	P29279	0.28 (0.07 to 0.49)	0.00922629	0.0534219
SERPINA11	Q86U17	0.23 (0.06 to 0.4)	0.0092884	0.0536152
AMBP	P02760	0.27 (0.07 to 0.47)	0.00930102	0.0536152
GUSB	P08236	0.28 (0.07 to 0.49)	0.00933805	0.0537093
FABP6	P51161	0.28 (0.07 to 0.5)	0.00943409	0.0541417
IGF2R	P11717	0.29 (0.07 to 0.51)	0.00951915	0.0545092
HS3ST3B1	Q9Y662	-0.27 (-0.48 to -0.07)	0.00959785	0.0548388
FCRL5	Q96RD9	0.25 (0.06 to 0.43)	0.00992099	0.0565605
BGN	P21810	0.26 (0.06 to 0.45)	0.00994343	0.0565641
PENK	P01210	0.28 (0.07 to 0.49)	0.0099929	0.0567118
CALB1	P05937	0.27 (0.06 to 0.48)	0.0100131	0.0567118
LILRB2	Q8N423	0.27 (0.06 to 0.47)	0.0100966	0.0570603
FCRL2	Q96LA5	0.28 (0.07 to 0.5)	0.0101398	0.0571797
LAMP3	Q9UQV4	0.23 (0.05 to 0.4)	0.0103581	0.058284
CCL13	Q99616	0.27 (0.06 to 0.47)	0.0104878	0.0588631
APOA4	P06727	0.27 (0.06 to 0.48)	0.0105293	0.0588631
DUT	P33316	0.26 (0.06 to 0.47)	0.0105321	0.0588631
OSMR	Q99650	0.24 (0.06 to 0.42)	0.0105518	0.0588631
ST6GAL1	P15907	0.25 (0.06 to 0.45)	0.0106539	0.0593054
SMPD3	Q9NY59	0.29 (0.07 to 0.52)	0.0107164	0.0595252
TGFA	P01135	0.28 (0.07 to 0.5)	0.0107951	0.0598346
SUOX	P51687	0.24 (0.06 to 0.43)	0.0108627	0.0600809
GHR	P10912	-0.28 (-0.49 to -0.06)	0.0109142	0.0602373
CREG1	O75629	0.26 (0.06 to 0.46)	0.0109975	0.0605677
NMI	Q13287	0.24 (0.06 to 0.43)	0.0110598	0.0606373
GCHFR	P30047	0.25 (0.06 to 0.44)	0.0110656	0.0606373
CD22	P20273	0.25 (0.06 to 0.44)	0.0110802	0.0606373
DDT	P30046	0.26 (0.06 to 0.46)	0.0113009	0.0614198
RIDA	P52758	0.26 (0.06 to 0.47)	0.0113092	0.0614198
LGALS3BP	Q08380	0.23 (0.05 to 0.4)	0.0113098	0.0614198
PRSS2	P07478	0.28 (0.06 to 0.49)	0.0113179	0.0614198
HYOU1	Q9Y4L1	0.28 (0.06 to 0.5)	0.0115565	0.0625834
FCN2	Q15485	-0.27 (-0.48 to -0.06)	0.0115941	0.0626566
CELSR2	Q9HCU4	0.29 (0.06 to 0.52)	0.0118433	0.0638605
IL12A_IL12B	P29459_P29460	0.25 (0.06 to 0.45)	0.0118661	0.0638605
EPS8L2	Q9H6S3	0.26 (0.06 to 0.47)	0.011899	0.0639047
SRPX	P78539	0.24 (0.05 to 0.42)	0.0120308	0.0644791
UNC5D	Q6UXZ4	0.28 (0.06 to 0.5)	0.012154	0.0650052
TNFRSF11B	O00300	0.23 (0.05 to 0.42)	0.0126007	0.0672375
CPXM1	Q96SM3	0.27 (0.06 to 0.47)	0.0126232	0.0672375
C1R	P00736	-0.27 (-0.48 to -0.06)	0.0128145	0.0679324
CST1	P01037	0.26 (0.05 to 0.46)	0.0128294	0.0679324
PTS	Q03393	0.24 (0.05 to 0.43)	0.0128323	0.0679324
ABCA2	Q9BZC7	0.27 (0.06 to 0.47)	0.0129013	0.0681587
PPIB	P23284	0.27 (0.06 to 0.48)	0.0129748	0.0684076
NAAA	Q02083	0.25 (0.05 to 0.46)	0.0131408	0.0691425
LMNB2	Q03252	0.26 (0.05 to 0.47)	0.0131907	0.0692643
LGALS8	O00214	0.27 (0.06 to 0.48)	0.0132648	0.0693805
SERPINB9	P50453	0.27 (0.06 to 0.48)	0.0132874	0.0693805
SCRN1	Q12765	0.26 (0.05 to 0.46)	0.013293	0.0693805
IFNGR1	P15260	0.25 (0.05 to 0.45)	0.0133376	0.0694732
NENF	Q9UMX5	0.26 (0.05 to 0.46)	0.0135875	0.0705921
ICA1	Q05084	0.27 (0.06 to 0.49)	0.0136068	0.0705921
ALDH1A1	P00352	0.25 (0.05 to 0.45)	0.0137742	0.0713179
LAP3	P28838	0.26 (0.05 to 0.46)	0.013821	0.0714176
PRR4	Q16378	0.23 (0.05 to 0.4)	0.0139406	0.0718924
GNLY	P22749	0.28 (0.06 to 0.5)	0.0139835	0.0719595
GLA	P06280	0.26 (0.05 to 0.47)	0.0140266	0.0719595
FUT3_FUT5	P21217_Q11128	0.28 (0.06 to 0.5)	0.0140368	0.0719595
CDH6	P55285	0.24 (0.05 to 0.43)	0.014073	0.0720026
AGR2	O95994	0.28 (0.06 to 0.5)	0.0143283	0.0730419
C2CD2L	O14523	0.27 (0.05 to 0.48)	0.0143324	0.0730419
LTA	P01374	0.21 (0.04 to 0.38)	0.0144016	0.0732505
SUSD5	O60279	0.26 (0.05 to 0.47)	0.0144884	0.0735476
ITGAV	P06756	-0.25 (-0.45 to -0.05)	0.0145673	0.0738039
CA9	Q16790	0.25 (0.05 to 0.46)	0.0147521	0.0745947
DTX2	Q86UW9	-0.28 (-0.5 to -0.05)	0.0149065	0.0750838
DOCK9	Q9BZ29	-0.28 (-0.5 to -0.05)	0.0149174	0.0750838
CLEC3B	P05452	-0.26 (-0.47 to -0.05)	0.0149357	0.0750838
GFRA1	P56159	0.25 (0.05 to 0.46)	0.0150381	0.0754524
RUVBL1	Q9Y265	-0.27 (-0.49 to -0.05)	0.0151276	0.0757549
PECAM1	P16284	0.25 (0.05 to 0.46)	0.0153238	0.0765896
C5	P01031	0.26 (0.05 to 0.48)	0.0155237	0.0774393
MMP10	P09238	0.25 (0.05 to 0.45)	0.0156667	0.0780029
DAG1	Q14118	0.24 (0.04 to 0.43)	0.0161015	0.0800141
TAFA5	Q7Z5A7	0.26 (0.05 to 0.48)	0.0163041	0.0808658
F2	P00734	-0.26 (-0.48 to -0.05)	0.0164606	0.0813815
CRELD2	Q6UXH1	0.27 (0.05 to 0.49)	0.0164708	0.0813815
ITGA5	P08648	0.23 (0.04 to 0.42)	0.0165708	0.0815104
RARRES2	Q99969	0.26 (0.05 to 0.47)	0.0165801	0.0815104
CD59	P13987	0.26 (0.05 to 0.48)	0.0165912	0.0815104
PDZK1	Q5T2W1	0.23 (0.04 to 0.43)	0.0167255	0.0820153
HCG22	E2RYF7	-0.26 (-0.48 to -0.05)	0.0168428	0.0824345
HEPH	Q9BQS7	0.25 (0.04 to 0.45)	0.0169276	0.0826936
PTPRN2	Q92932	0.25 (0.05 to 0.46)	0.0170589	0.0831781
PMCH	P20382	-0.29 (-0.52 to -0.05)	0.0172015	0.083716
ST3GAL1	Q11201	0.25 (0.04 to 0.46)	0.0172434	0.0837631
SLC9A3R2	Q15599	0.26 (0.05 to 0.47)	0.0173655	0.0840823
FSTL3	O95633	0.25 (0.04 to 0.45)	0.0173808	0.0840823
VIM	P08670	-0.26 (-0.47 to -0.05)	0.0174064	0.0840823
KIRREL1	Q96J84	0.25 (0.04 to 0.45)	0.0175446	0.0845923
DKK3	Q9UBP4	0.24 (0.04 to 0.44)	0.0178047	0.0856874
ENTPD6	O75354	0.23 (0.04 to 0.42)	0.0179108	0.086038
SCN4B	Q8IWT1	0.25 (0.04 to 0.46)	0.0179884	0.0862514
BTD	P43251	-0.28 (-0.52 to -0.05)	0.0180325	0.0863032
CLEC6A	Q6EIG7	0.25 (0.04 to 0.45)	0.0182107	0.0869897
CD300LF	Q8TDQ1	0.24 (0.04 to 0.44)	0.018243	0.0869897
AKR7L	Q8NHP1	0.24 (0.04 to 0.45)	0.0183049	0.0871245
NECTIN4	Q96NY8	0.27 (0.05 to 0.49)	0.0184161	0.0873495
CD93	Q9NPY3	0.25 (0.04 to 0.45)	0.0184195	0.0873495
RBFOX3	A6NFN3	0.25 (0.04 to 0.46)	0.0187243	0.0886329
GOT1	P17174	0.22 (0.04 to 0.41)	0.0188628	0.0890764
EDNRB	P24530	0.25 (0.04 to 0.46)	0.0188867	0.0890764
MMP1	P03956	0.26 (0.04 to 0.47)	0.0191628	0.0902149
DPP7	Q9UHL4	0.24 (0.04 to 0.44)	0.0193914	0.0911255
WNT9A	O14904	0.24 (0.04 to 0.44)	0.0200729	0.0939724
NPHS2	Q9NP85	-0.26 (-0.49 to -0.04)	0.0200743	0.0939724
RAB3GAP1	Q15042	-0.26 (-0.48 to -0.04)	0.0201059	0.0939724
CFHR5	Q9BXR6	0.24 (0.04 to 0.44)	0.0202761	0.0945973
PRDX1	Q06830	0.23 (0.04 to 0.42)	0.0206308	0.0960196
CTRB1	P17538	0.25 (0.04 to 0.47)	0.020655	0.0960196
IL4R	P24394	0.2 (0.03 to 0.38)	0.0209553	0.0972415
TP53I3	Q53FA7	0.23 (0.04 to 0.43)	0.0210725	0.0976107
IGFBP7	Q16270	0.22 (0.03 to 0.41)	0.0212893	0.0984394
GSR	P00390	0.22 (0.03 to 0.41)	0.0214362	0.0988003
ZNF830	Q96NB3	-0.25 (-0.47 to -0.04)	0.0214605	0.0988003
VSNL1	P62760	-0.25 (-0.47 to -0.04)	0.0214816	0.0988003
OPTC	Q9UBM4	0.23 (0.03 to 0.43)	0.0217847	0.100017
NEFL	P07196	0.25 (0.04 to 0.47)	0.0218996	0.100187
CXCL17	Q6UXB2	0.21 (0.03 to 0.38)	0.021926	0.100187
KIRREL2	Q6UWL6	0.25 (0.04 to 0.46)	0.0219375	0.100187
GYS1	P13807	0.23 (0.03 to 0.44)	0.0220001	0.100296
TNFRSF6B	O95407	0.24 (0.03 to 0.45)	0.0225329	0.102544
LIF	P15018	0.26 (0.04 to 0.48)	0.0226784	0.103026
WARS	P23381	0.24 (0.03 to 0.44)	0.0229086	0.10389
CEBPB	P17676	-0.26 (-0.48 to -0.04)	0.023027	0.104245
CD1C	P29017	-0.23 (-0.43 to -0.03)	0.0231012	0.104398
SEMA3F	Q13275	0.25 (0.03 to 0.47)	0.023153	0.10445
MUC2	Q02817	0.25 (0.03 to 0.47)	0.0232343	0.104538
DKK1	O94907	0.24 (0.03 to 0.44)	0.0232531	0.104538
MICB_MICA	Q29980_Q29983	0.26 (0.04 to 0.49)	0.0235056	0.105491
PAPPA	Q13219	-0.24 (-0.44 to -0.03)	0.0237145	0.106244
VWF	P04275	0.24 (0.03 to 0.44)	0.0239388	0.107064
ULBP2	Q9BZM5	0.23 (0.03 to 0.44)	0.0240122	0.107207
CHAD	O15335	0.23 (0.03 to 0.44)	0.0241329	0.107561
IL12B	P29460	0.23 (0.03 to 0.42)	0.024365	0.10841
RSPO1	Q2MKA7	0.24 (0.03 to 0.45)	0.0245569	0.109076
ODAM	A1E959	-0.25 (-0.46 to -0.03)	0.024669	0.109387
TGFB1	P01137	0.23 (0.03 to 0.42)	0.0254876	0.112824
SSC5D	A1L4H1	0.25 (0.03 to 0.47)	0.0256744	0.113396
THY1	P04216	0.23 (0.03 to 0.44)	0.0257206	0.113396
ENG	P17813	0.23 (0.03 to 0.43)	0.025748	0.113396
JAM3	Q9BX67	0.24 (0.03 to 0.45)	0.0261913	0.115153
AHNAK	Q09666	-0.24 (-0.46 to -0.03)	0.0263543	0.115635
MFAP4	P55083	0.22 (0.03 to 0.41)	0.0263901	0.115635
COMP	P49747	0.24 (0.03 to 0.45)	0.0265096	0.115963
DLL4	Q9NR61	0.22 (0.03 to 0.41)	0.0267707	0.116908
BAG3	O95817	-0.24 (-0.45 to -0.03)	0.0270414	0.117891
OFD1	O75665	-0.22 (-0.41 to -0.02)	0.0271988	0.118379
PON2	Q15165	0.23 (0.03 to 0.43)	0.027288	0.118416
MAN2B2	Q9Y2E5	0.23 (0.03 to 0.43)	0.0272988	0.118416
ERC2	O15083	-0.25 (-0.48 to -0.03)	0.0283888	0.122939
BCL2	P10415	-0.24 (-0.45 to -0.02)	0.0285416	0.123395
MMP7	P09237	0.21 (0.02 to 0.39)	0.0286993	0.12387
SIL1	Q9H173	0.23 (0.02 to 0.44)	0.0289971	0.124948
HEG1	Q9ULI3	0.22 (0.02 to 0.41)	0.0290802	0.124956
SERPINA7	P05543	0.19 (0.02 to 0.36)	0.0290954	0.124956
VAT1	Q99536	-0.25 (-0.47 to -0.02)	0.0295935	0.126885
COL24A1	Q17RW2	-0.23 (-0.44 to -0.02)	0.0303413	0.129871
EGFL7	Q9UHF1	0.23 (0.02 to 0.45)	0.0303899	0.129871
PKD1	P98161	0.22 (0.02 to 0.42)	0.0305355	0.130278
ANXA10	Q9UJ72	0.24 (0.02 to 0.46)	0.0306451	0.130531
CCN5	O76076	0.22 (0.02 to 0.43)	0.0307378	0.130711
S100A16	Q96FQ6	0.23 (0.02 to 0.43)	0.0309516	0.131405
ABHD14B	Q96IU4	0.24 (0.02 to 0.45)	0.0313205	0.132754
MOG	Q16653	0.22 (0.02 to 0.43)	0.0314655	0.133073
CPM	P14384	0.21 (0.02 to 0.41)	0.0314985	0.133073
KIT	P10721	-0.22 (-0.43 to -0.02)	0.031577	0.133188
LRP11	Q86VZ4	0.23 (0.02 to 0.44)	0.0317843	0.133845
C19orf12	Q9NSK7	0.19 (0.02 to 0.36)	0.0320656	0.134618
DNPEP	Q9ULA0	0.23 (0.02 to 0.44)	0.0320718	0.134618
ADAMTSL4	Q6UY14	0.22 (0.02 to 0.43)	0.0321404	0.134689
NOTCH2	Q04721	0.2 (0.02 to 0.39)	0.0334843	0.140094
HBZ	P02008	0.23 (0.02 to 0.44)	0.0340558	0.142256
PTN	P21246	0.22 (0.02 to 0.42)	0.0342685	0.142914
CLEC7A	Q9BXN2	0.22 (0.02 to 0.42)	0.0343437	0.142998
GABARAP	O95166	0.23 (0.02 to 0.44)	0.0348401	0.144832
DIPK2B	Q9H7Y0	0.22 (0.02 to 0.42)	0.0352275	0.146208
ANG	P03950	0.22 (0.01 to 0.43)	0.0357486	0.148134
UROD	P06132	0.22 (0.01 to 0.43)	0.0358341	0.148252
CNTN2	Q02246	0.22 (0.01 to 0.42)	0.0360073	0.148731
GPR15L	Q6UWK7	0.22 (0.01 to 0.43)	0.036158	0.148892
CD276	Q5ZPR3	0.23 (0.01 to 0.44)	0.0362901	0.148892
LILRB1	Q8NHL6	0.22 (0.01 to 0.43)	0.0363019	0.148892
KLK14	Q9P0G3	0.21 (0.01 to 0.41)	0.0363053	0.148892
ITGB1BP1	O14713	0.24 (0.02 to 0.47)	0.0363333	0.148892
SLC9A3R1	O14745	0.23 (0.01 to 0.44)	0.036543	0.149515
APOE	P02649	0.23 (0.01 to 0.44)	0.0367104	0.149964
TREML2	Q5T2D2	0.21 (0.01 to 0.41)	0.0375134	0.153003
RALB	P11234	0.23 (0.01 to 0.45)	0.0380321	0.154659
LPCAT2	Q7L5N7	-0.23 (-0.44 to -0.01)	0.0380736	0.154659
CA12	O43570	0.22 (0.01 to 0.42)	0.0380983	0.154659
SSB	P05455	-0.23 (-0.44 to -0.01)	0.0385447	0.156175
GALNT10	Q86SR1	0.22 (0.01 to 0.43)	0.0385922	0.156175
C1QBP	Q07021	-0.24 (-0.48 to -0.01)	0.038702	0.156376
GSTA3	Q16772	0.21 (0.01 to 0.41)	0.0389449	0.157112
ITPR1	Q14643	0.23 (0.01 to 0.45)	0.0390218	0.157178
CNGB3	Q9NQW8	-0.24 (-0.46 to -0.01)	0.0391573	0.157479
EIF4G1	Q04637	0.22 (0.01 to 0.43)	0.0392881	0.157761
LILRA5	A6NI73	0.22 (0.01 to 0.43)	0.0397688	0.159225
CDH3	P22223	0.22 (0.01 to 0.42)	0.0398044	0.159225
SCAMP3	O14828	0.21 (0.01 to 0.41)	0.039837	0.159225
ITIH3	Q06033	0.21 (0.01 to 0.4)	0.0399253	0.159307
RAB37	Q96AX2	0.23 (0.01 to 0.44)	0.0399802	0.159307
USP47	Q96K76	0.21 (0.01 to 0.42)	0.0405689	0.161405
FBN2	P35556	0.22 (0.01 to 0.43)	0.0409008	0.162476
F7	P08709	0.22 (0.01 to 0.44)	0.0410028	0.162632
GGT5	P36269	0.22 (0.01 to 0.42)	0.0411522	0.162975
ARSB	P15848	0.21 (0.01 to 0.41)	0.0412715	0.163085
VCPKMT	Q9H867	-0.24 (-0.47 to -0.01)	0.0413057	0.163085
ERN1	O75460	0.22 (0.01 to 0.43)	0.0417984	0.164678
SPTBN2	O15020	0.21 (0.01 to 0.41)	0.0418361	0.164678
LIFR	P42702	0.21 (0.01 to 0.41)	0.0419405	0.164839
IL5RA	Q01344	-0.21 (-0.41 to -0.01)	0.0421194	0.165292
SORD	Q00796	0.21 (0.01 to 0.42)	0.0433737	0.169957
CLEC12A	Q5QGZ9	0.21 (0.01 to 0.42)	0.0434539	0.170014
LCAT	P04180	0.23 (0.01 to 0.45)	0.0436195	0.170405
PRCP	P42785	0.21 (0.01 to 0.42)	0.0437916	0.170592
TNFSF14	O43557	0.21 (0.01 to 0.42)	0.0438514	0.170592
ASGR2	P07307	0.22 (0.01 to 0.44)	0.0439154	0.170592
SPARC	P09486	0.22 (0.01 to 0.43)	0.0439567	0.170592
IL2RB	P14784	-0.23 (-0.45 to -0.01)	0.0439963	0.170592
PSMC3	P17980	0.21 (0.01 to 0.42)	0.0446735	0.17296
CRYBB1	P53674	0.21 (0 to 0.42)	0.0448452	0.173366
TEK	Q02763	0.21 (0 to 0.42)	0.0449832	0.17364
SNAP25	P60880	-0.21 (-0.42 to 0)	0.0450735	0.173657
BLMH	Q13867	0.21 (0 to 0.41)	0.0451214	0.173657
GLOD4	Q9HC38	0.21 (0 to 0.42)	0.0452677	0.173962
CSF3R	Q99062	-0.21 (-0.41 to 0)	0.0455547	0.174806
HPSE	Q9Y251	0.22 (0 to 0.43)	0.0457342	0.174875
PTX3	P26022	0.23 (0 to 0.45)	0.0457658	0.174875
GGT1	P19440	0.2 (0 to 0.39)	0.0457749	0.174875
PRAP1	Q96NZ9	0.24 (0 to 0.47)	0.0461174	0.175731
DBI	P07108	0.21 (0 to 0.42)	0.0461346	0.175731
STX7	O15400	0.21 (0 to 0.41)	0.0462228	0.175809
CDA	P32320	-0.22 (-0.44 to 0)	0.0465538	0.176809
CNTN5	O94779	-0.21 (-0.41 to 0)	0.0466659	0.176976
SLC16A1	P53985	0.2 (0 to 0.41)	0.0474298	0.17961
SHD	Q96IW2	0.22 (0 to 0.45)	0.0477362	0.180318
SHC1	P29353	-0.23 (-0.46 to 0)	0.0477557	0.180318
KLK3	P07288	-0.14 (-0.27 to 0)	0.0486704	0.183504
CD86	P42081	0.18 (0 to 0.36)	0.048941	0.184216
HSPB1	P04792	0.21 (0 to 0.41)	0.0490028	0.184216
NAGA	P17050	0.22 (0 to 0.43)	0.0490721	0.184216
PITHD1	Q9GZP4	-0.22 (-0.44 to 0)	0.0494742	0.185457
C7orf50	Q9BRJ6	-0.22 (-0.43 to 0)	0.0495551	0.185492
ADAMTS4	O75173	0.21 (0 to 0.41)	0.0498375	0.18604
PSME2	Q9UL46	0.21 (0 to 0.41)	0.049845	0.18604
MORF4L1	Q9UBU8	-0.22 (-0.44 to 0)	0.0501646	0.186964
PALM3	A6NDB9	0.21 (0 to 0.42)	0.0504286	0.187678
NPTXR	O95502	0.22 (0 to 0.43)	0.0511383	0.190047
GAL	P22466	-0.19 (-0.39 to 0)	0.0515188	0.190935
ITGA11	Q9UKX5	-0.2 (-0.4 to 0)	0.0515246	0.190935
ACYP1	P07311	0.2 (0 to 0.4)	0.0518682	0.191932
IDUA	P35475	0.21 (0 to 0.41)	0.0519515	0.191932
ARID4B	Q4LE39	-0.22 (-0.44 to 0)	0.0520156	0.191932
GAST	P01350	-0.21 (-0.42 to 0)	0.0521848	0.192283
COL1A1	P02452	0.2 (0 to 0.4)	0.0526266	0.193475
BMP10	O95393	0.21 (0 to 0.42)	0.0526681	0.193475
ACY1	Q03154	0.2 (0 to 0.4)	0.052732	0.193475
SNX9	Q9Y5X1	0.21 (0 to 0.42)	0.0532483	0.195093
QDPR	P09417	0.2 (0 to 0.4)	0.053507	0.195301
VSIG2	Q96IQ7	0.21 (0 to 0.42)	0.0535288	0.195301
FGFBP2	Q9BYJ0	-0.21 (-0.42 to 0)	0.0536276	0.195301
GPI	P06744	0.2 (0 to 0.41)	0.0536317	0.195301
PLIN3	O60664	0.2 (0 to 0.41)	0.0537227	0.195301
CPOX	P36551	0.2 (0 to 0.4)	0.0537759	0.195301
FUT8	Q9BYC5	0.19 (0 to 0.39)	0.053832	0.195301
SUMF2	Q8NBJ7	0.21 (0 to 0.43)	0.0541588	0.196212
HTRA2	O43464	0.19 (0 to 0.39)	0.0545837	0.197476
DSG2	Q14126	0.2 (0 to 0.4)	0.0551656	0.199303
GGCT	O75223	0.2 (0 to 0.4)	0.0554465	0.199867
ANGPTL3	Q9Y5C1	0.2 (0 to 0.4)	0.0555864	0.199867
FNDC1	Q4ZHG4	0.21 (-0.01 to 0.42)	0.0556814	0.199867
DDAH1	O94760	0.21 (-0.01 to 0.43)	0.0556848	0.199867
PTPRR	Q15256	0.21 (-0.01 to 0.43)	0.055707	0.199867
ANGPT1	Q15389	0.2 (-0.01 to 0.4)	0.056461	0.202293
CTSH	P09668	0.17 (0 to 0.35)	0.0566472	0.20268
CA4	P22748	0.21 (-0.01 to 0.42)	0.0570957	0.204003
CSF1R	P07333	0.18 (-0.01 to 0.37)	0.0572382	0.204231
TXN	P10599	0.2 (-0.01 to 0.4)	0.0573558	0.204369
SPINT1	O43278	0.18 (-0.01 to 0.37)	0.0577754	0.205582
NUDC	Q9Y266	0.21 (-0.01 to 0.42)	0.0580293	0.206203
ICOSLG	O75144	0.19 (-0.01 to 0.39)	0.058235	0.206332
LACTB2	Q53H82	0.2 (-0.01 to 0.41)	0.0583572	0.206332
LRIG1	Q96JA1	0.19 (-0.01 to 0.38)	0.0583844	0.206332
COL15A1	P39059	0.21 (-0.01 to 0.42)	0.0584369	0.206332
PPCDC	Q96CD2	0.19 (-0.01 to 0.4)	0.0584633	0.206332
IFNL2	Q8IZJ0	-0.21 (-0.42 to 0.01)	0.0586401	0.206674
CD69	Q07108	0.2 (-0.01 to 0.41)	0.0593467	0.208881
SIRT2	Q8IXJ6	0.2 (-0.01 to 0.4)	0.0597118	0.209881
SNX2	O60749	0.2 (-0.01 to 0.41)	0.0599796	0.210411
MRC1	P22897	0.19 (-0.01 to 0.4)	0.0600247	0.210411
AGER	Q15109	0.19 (-0.01 to 0.39)	0.0610792	0.213818
IGSF3	O75054	0.19 (-0.01 to 0.38)	0.0612097	0.213986
CD200R1	Q8TD46	0.19 (-0.01 to 0.38)	0.0615122	0.214326
LRRC37A2	A6NM11	0.19 (-0.01 to 0.4)	0.0615356	0.214326
PEBP1	P30086	0.2 (-0.01 to 0.4)	0.0615548	0.214326
SOD1	P00441	0.19 (-0.01 to 0.4)	0.0617176	0.214605
MNDA	P41218	-0.21 (-0.42 to 0.01)	0.0620425	0.215446
USO1	O60763	0.2 (-0.01 to 0.42)	0.0625927	0.216804
GCG	P01275	0.21 (-0.01 to 0.43)	0.0626008	0.216804
IL13RA1	P78552	0.2 (-0.01 to 0.42)	0.0630961	0.217939
CHCHD10	Q8WYQ3	0.21 (-0.01 to 0.42)	0.0630965	0.217939
KLK13	Q9UKR3	-0.2 (-0.4 to 0.01)	0.0632812	0.218287
DSCAM	O60469	0.18 (-0.01 to 0.38)	0.0634551	0.218496
NCAM2	O15394	0.2 (-0.01 to 0.41)	0.0635103	0.218496
NAA80	Q93015	0.2 (-0.01 to 0.42)	0.063854	0.219387
CAT	P04040	0.19 (-0.01 to 0.4)	0.0641224	0.219941
RBKS	Q9H477	0.19 (-0.01 to 0.39)	0.0641848	0.219941
FCGR2A	P12318	0.17 (-0.01 to 0.36)	0.0651456	0.222898
TOR1AIP1	Q5JTV8	-0.21 (-0.43 to 0.01)	0.0652197	0.222898
TNFAIP8	O95379	-0.19 (-0.4 to 0.01)	0.0654468	0.223174
ZFYVE19	Q96K21	0.2 (-0.01 to 0.4)	0.0654723	0.223174
PYY	P10082	0.19 (-0.01 to 0.39)	0.0657017	0.223662
HLA-A	P04439	0.2 (-0.01 to 0.4)	0.0663565	0.225313
TIMP2	P16035	0.2 (-0.01 to 0.41)	0.0663605	0.225313
SERPINA9	Q86WD7	0.2 (-0.01 to 0.42)	0.06654	0.225517
EGF	P01133	0.19 (-0.01 to 0.4)	0.0665946	0.225517
DCXR	Q7Z4W1	0.19 (-0.01 to 0.4)	0.0667878	0.225877
GP6	Q9HCN6	0.2 (-0.01 to 0.42)	0.0675161	0.228043
MERTK	Q12866	0.18 (-0.01 to 0.36)	0.0677169	0.228365
INPP5J	Q15735	0.2 (-0.01 to 0.41)	0.0677877	0.228365
CRYBB2	P43320	0.2 (-0.02 to 0.42)	0.0679822	0.228365
GLYR1	Q49A26	-0.2 (-0.42 to 0.01)	0.0680266	0.228365
LRP2	P98164	-0.19 (-0.4 to 0.01)	0.0680518	0.228365
MME	P08473	-0.2 (-0.42 to 0.01)	0.0681785	0.228436
IL10RA	Q13651	0.2 (-0.01 to 0.4)	0.0682919	0.228436
CD99	P14209	0.18 (-0.01 to 0.38)	0.0683371	0.228436
APOF	Q13790	-0.18 (-0.36 to 0.01)	0.0688792	0.229952
SERPIND1	P05546	-0.2 (-0.42 to 0.02)	0.0692841	0.231006
TGOLN2	O43493	0.2 (-0.02 to 0.42)	0.0694282	0.23119
PTP4A3	O75365	0.19 (-0.02 to 0.4)	0.0695276	0.231224
BCHE	P06276	-0.2 (-0.41 to 0.02)	0.0708673	0.235377
SPESP1	Q6UW49	0.19 (-0.02 to 0.39)	0.0710909	0.23579
HBQ1	P09105	0.19 (-0.02 to 0.4)	0.0711825	0.23579
PRL	P01236	0.2 (-0.02 to 0.42)	0.0712643	0.23579
HPCAL1	P37235	0.19 (-0.02 to 0.39)	0.0716459	0.236751
VASN	Q6EMK4	0.2 (-0.02 to 0.41)	0.0718465	0.237056
CR1	P17927	0.19 (-0.02 to 0.4)	0.0719211	0.237056
SLMAP	Q14BN4	0.19 (-0.02 to 0.4)	0.0720327	0.237123
MBL2	P11226	0.19 (-0.02 to 0.4)	0.0724406	0.238163
FLT3	P36888	0.18 (-0.02 to 0.38)	0.0729338	0.239481
GABRA4	P48169	-0.2 (-0.43 to 0.02)	0.0731004	0.239725
MATN2	O00339	0.18 (-0.02 to 0.38)	0.0734073	0.240427
KHK	P50053	0.19 (-0.02 to 0.39)	0.0737066	0.241103
CCDC50	Q8IVM0	-0.19 (-0.4 to 0.02)	0.0738783	0.241361
KLKB1	P03952	-0.2 (-0.42 to 0.02)	0.0742864	0.242389
C1RL	Q9NZP8	0.2 (-0.02 to 0.41)	0.0753954	0.245698
CDHR2	Q9BYE9	-0.18 (-0.39 to 0.02)	0.0757125	0.246422
SLITRK6	Q9H5Y7	0.2 (-0.02 to 0.42)	0.0760369	0.247168
SATB1	Q01826	-0.19 (-0.41 to 0.02)	0.0765433	0.24826
RBM19	Q9Y4C8	-0.2 (-0.43 to 0.02)	0.0765644	0.24826
SERPINE2	P07093	0.19 (-0.02 to 0.4)	0.0767993	0.248711
DUSP13	Q6B8I1	-0.18 (-0.38 to 0.02)	0.0769659	0.24894
ARG1	P05089	0.19 (-0.02 to 0.39)	0.0771373	0.249183
GPKOW	Q92917	-0.19 (-0.41 to 0.02)	0.077494	0.249941
HSDL2	Q6YN16	-0.19 (-0.41 to 0.02)	0.0775646	0.249941
SAMD9L	Q8IVG5	0.19 (-0.02 to 0.39)	0.0778847	0.250661
AIF1L	Q9BQI0	-0.21 (-0.43 to 0.02)	0.0784694	0.25223
PDGFA	P04085	0.19 (-0.02 to 0.39)	0.0785759	0.25226
CA3	P07451	0.19 (-0.02 to 0.4)	0.0788214	0.252735
LY96	Q9Y6Y9	0.18 (-0.02 to 0.38)	0.0791332	0.253422
BLVRB	P30043	0.18 (-0.02 to 0.39)	0.0793096	0.253673
VSTM1	Q6UX27	0.19 (-0.02 to 0.39)	0.0798682	0.255145
MAP2K1	Q02750	0.18 (-0.02 to 0.38)	0.0803865	0.256157
FAM171B	Q6P995	-0.19 (-0.4 to 0.02)	0.0804675	0.256157
ERBB2	P04626	-0.18 (-0.39 to 0.02)	0.0804812	0.256157
PNMA2	Q9UL42	-0.21 (-0.44 to 0.03)	0.0807127	0.256579
PF4	P02776	0.19 (-0.02 to 0.4)	0.0813678	0.258345
TNFSF9	P41273	0.18 (-0.02 to 0.39)	0.0817819	0.259343
FGF19	O95750	0.19 (-0.02 to 0.4)	0.0826382	0.261738
KLB	Q86Z14	0.18 (-0.02 to 0.38)	0.0830783	0.262811
SCGN	O76038	0.19 (-0.02 to 0.4)	0.0835857	0.264094
DHODH	Q02127	-0.19 (-0.41 to 0.03)	0.0839513	0.264744
VPS28	Q9UK41	-0.19 (-0.41 to 0.03)	0.0839955	0.264744
TTR	P02766	-0.16 (-0.35 to 0.02)	0.0842484	0.265219
IL1R2	P27930	-0.18 (-0.38 to 0.02)	0.084484	0.265638
CNTNAP4	Q9C0A0	0.18 (-0.03 to 0.39)	0.0850441	0.267075
CLEC1A	Q8NC01	0.18 (-0.02 to 0.38)	0.0856272	0.268582
KLK10	O43240	0.19 (-0.03 to 0.4)	0.0858949	0.269096
LBP	P18428	0.18 (-0.03 to 0.39)	0.0861857	0.269681
IL1RAP	Q9NPH3	-0.18 (-0.39 to 0.03)	0.0863463	0.269858
CCND2	P30279	-0.19 (-0.4 to 0.03)	0.0864934	0.269917
KIF1C	O43896	0.18 (-0.03 to 0.39)	0.0865733	0.269917
MOCS2	O96007	0.19 (-0.03 to 0.4)	0.0867893	0.270266
CRKL	P46109	0.18 (-0.03 to 0.39)	0.0873555	0.271672
PTPRK	Q15262	0.16 (-0.02 to 0.35)	0.0874502	0.271672
DPP6	P42658	0.18 (-0.03 to 0.38)	0.0882814	0.273926
TIMP4	Q99727	0.18 (-0.03 to 0.38)	0.088727	0.274979
IGFBP6	P24592	0.18 (-0.03 to 0.38)	0.088961	0.275376
CLEC1B	Q9P126	0.19 (-0.03 to 0.4)	0.0893814	0.276259
SCGB3A1	Q96QR1	0.17 (-0.03 to 0.36)	0.0894595	0.276259
KEL	P23276	0.18 (-0.03 to 0.39)	0.0900729	0.277399
CFD	P00746	0.19 (-0.03 to 0.41)	0.0901436	0.277399
GP1BB	P13224	0.19 (-0.03 to 0.41)	0.0901492	0.277399
CETN2	P41208	-0.19 (-0.4 to 0.03)	0.0912215	0.280366
YWHAQ	P27348	0.18 (-0.03 to 0.38)	0.0914278	0.280667
SDHB	P21912	-0.2 (-0.42 to 0.03)	0.0916784	0.281104
C2orf69	Q8N8R5	0.17 (-0.03 to 0.37)	0.092277	0.282605
LAIR2	Q6ISS4	0.18 (-0.03 to 0.39)	0.092416	0.282697
PBXIP1	Q96AQ6	-0.19 (-0.42 to 0.03)	0.092536	0.282731
GRP	P07492	0.19 (-0.03 to 0.41)	0.0935138	0.285105
VWC2	Q2TAL6	0.17 (-0.03 to 0.37)	0.093533	0.285105
AHCY	P23526	0.18 (-0.03 to 0.38)	0.0936441	0.285109
IL15	P40933	0.17 (-0.03 to 0.36)	0.0943291	0.286858
APOBR	Q0VD83	-0.18 (-0.39 to 0.03)	0.0944744	0.286963
BRDT	Q58F21	0.18 (-0.03 to 0.39)	0.094873	0.287669
MPIG6B	O95866	0.18 (-0.03 to 0.39)	0.0949285	0.287669
CHGA	P10645	0.18 (-0.03 to 0.39)	0.0950645	0.287745
SF3B4	Q15427	0.18 (-0.03 to 0.39)	0.0954542	0.288588
SERPINB5	P36952	0.19 (-0.03 to 0.41)	0.0955868	0.288652
BATF	Q16520	-0.19 (-0.42 to 0.03)	0.0959452	0.289397
CDC27	P30260	0.17 (-0.03 to 0.38)	0.0962805	0.290072
KRT5	P13647	0.17 (-0.03 to 0.37)	0.0967416	0.291123
CNPY4	Q8N129	0.18 (-0.03 to 0.4)	0.0972564	0.292106
PON1	P27169	-0.19 (-0.41 to 0.03)	0.0973488	0.292106
STAT5B	P51692	0.18 (-0.03 to 0.39)	0.0974062	0.292106
NFU1	Q9UMS0	0.18 (-0.03 to 0.39)	0.0981542	0.293477
MSR1	P21757	0.15 (-0.03 to 0.33)	0.0981902	0.293477
NHLRC3	Q5JS37	0.16 (-0.03 to 0.35)	0.0982029	0.293477
TNFSF13	O75888	0.16 (-0.03 to 0.35)	0.0991842	0.296069
PLA2G7	Q13093	0.18 (-0.03 to 0.4)	0.0996065	0.29669
BOC	Q9BWV1	-0.18 (-0.39 to 0.03)	0.099621	0.29669
GGACT	Q9BVM4	0.17 (-0.03 to 0.37)	0.100681	0.299504
MMP12	P39900	0.17 (-0.03 to 0.38)	0.100801	0.299515
CIAPIN1	Q6FI81	0.17 (-0.03 to 0.38)	0.101539	0.301364
CXCL1	P09341	0.17 (-0.03 to 0.38)	0.101743	0.301623
PDCD6	O75340	0.18 (-0.04 to 0.4)	0.10216	0.302515
PTPRS	Q13332	0.17 (-0.03 to 0.38)	0.102728	0.303849
DTYMK	P23919	0.17 (-0.03 to 0.38)	0.102939	0.304126
NOS1	P29475	0.18 (-0.04 to 0.39)	0.103651	0.305669
SPART	Q8N0X7	0.17 (-0.04 to 0.38)	0.103696	0.305669
CBS	P35520	0.17 (-0.04 to 0.38)	0.104105	0.306526
EIF5	P55010	0.18 (-0.04 to 0.41)	0.104306	0.306768
PAXX	Q9BUH6	0.17 (-0.04 to 0.38)	0.104594	0.307266
LAT	O43561	0.18 (-0.04 to 0.39)	0.104833	0.307429
FGFR2	P21802	0.15 (-0.03 to 0.34)	0.104886	0.307429
CSPG4	Q6UVK1	0.17 (-0.04 to 0.37)	0.105091	0.307682
MTSS1	O43312	0.17 (-0.04 to 0.38)	0.105366	0.308138
RLN2	P04090	0.16 (-0.03 to 0.36)	0.105635	0.308577
TBC1D5	Q92609	0.18 (-0.04 to 0.41)	0.106308	0.310195
AHSP	Q9NZD4	0.17 (-0.04 to 0.38)	0.106501	0.310409
PLAU	P00749	0.18 (-0.04 to 0.4)	0.107377	0.312611
ADAM23	O75077	0.18 (-0.04 to 0.39)	0.107588	0.312875
CSF2RA	P15509	0.17 (-0.04 to 0.38)	0.107863	0.313321
SULT1A1	P50225	0.18 (-0.04 to 0.39)	0.108155	0.313819
BTC	P35070	0.17 (-0.04 to 0.39)	0.108349	0.31403
PAEP	P09466	0.17 (-0.04 to 0.39)	0.108702	0.314702
IFIT3	O14879	0.17 (-0.04 to 0.37)	0.109173	0.315714
FKBPL	Q9UIM3	0.17 (-0.04 to 0.37)	0.109746	0.316751
NDUFB7	P17568	0.16 (-0.04 to 0.36)	0.109776	0.316751
IL17RA	Q96F46	0.17 (-0.04 to 0.38)	0.109929	0.31684
GIT1	Q9Y2X7	0.18 (-0.04 to 0.39)	0.110466	0.318034
ANXA5	P08758	0.17 (-0.04 to 0.37)	0.111083	0.319153
ESM1	Q9NQ30	0.16 (-0.04 to 0.36)	0.111101	0.319153
LAMP2	P13473	0.17 (-0.04 to 0.38)	0.111344	0.319497
VTA1	Q9NP79	0.17 (-0.04 to 0.38)	0.112125	0.321383
CD63	P08962	0.16 (-0.04 to 0.37)	0.112329	0.321613
MEP1B	Q16820	-0.16 (-0.37 to 0.04)	0.112462	0.32164
PKD2	Q13563	0.16 (-0.04 to 0.37)	0.11278	0.322192
POSTN	Q15063	-0.17 (-0.37 to 0.04)	0.113187	0.322799
SHMT1	P34896	0.17 (-0.04 to 0.37)	0.113241	0.322799
MANF	P55145	0.17 (-0.04 to 0.38)	0.114198	0.325168
TNXB	P22105	0.16 (-0.04 to 0.37)	0.114392	0.325364
YES1	P07947	0.17 (-0.04 to 0.38)	0.11466	0.325703
IFNG	P01579	0.16 (-0.04 to 0.35)	0.114762	0.325703
C2	P06681	0.16 (-0.04 to 0.35)	0.115163	0.326163
BST1	Q10588	0.17 (-0.04 to 0.38)	0.115228	0.326163
CA13	Q8N1Q1	0.17 (-0.04 to 0.38)	0.115343	0.326163
FCER2	P06734	0.16 (-0.04 to 0.36)	0.115427	0.326163
CRADD	P78560	0.17 (-0.04 to 0.37)	0.11567	0.326495
C1QL2	Q7Z5L3	0.15 (-0.04 to 0.35)	0.116368	0.327903
HDGF	P51858	0.17 (-0.04 to 0.38)	0.116422	0.327903
CR2	P20023	0.16 (-0.04 to 0.35)	0.116619	0.328103
CNDP1	Q96KN2	-0.13 (-0.3 to 0.03)	0.117061	0.328834
RWDD1	Q9H446	0.17 (-0.04 to 0.38)	0.117235	0.328834
DBNL	Q9UJU6	0.17 (-0.04 to 0.38)	0.117386	0.328834
RBM25	P49756	-0.17 (-0.39 to 0.04)	0.117555	0.328834
CD109	Q6YHK3	0.16 (-0.04 to 0.37)	0.117676	0.328834
CASP3	P42574	0.17 (-0.04 to 0.37)	0.117753	0.328834
IRAK4	Q9NWZ3	0.17 (-0.04 to 0.38)	0.117767	0.328834
CPA1	P15085	0.17 (-0.04 to 0.38)	0.118242	0.329315
ACE	P12821	0.17 (-0.04 to 0.38)	0.11831	0.329315
TBCA	O75347	0.17 (-0.04 to 0.37)	0.118401	0.329315
PYDC1	Q8WXC3	-0.17 (-0.38 to 0.04)	0.118447	0.329315
LAMB1	P07942	0.16 (-0.04 to 0.37)	0.118635	0.329486
VIT	Q6UXI7	0.16 (-0.04 to 0.36)	0.119653	0.331958
ATP5IF1	Q9UII2	0.17 (-0.04 to 0.37)	0.119807	0.33203
PRDX5	P30044	0.17 (-0.04 to 0.38)	0.120023	0.332273
CXCL5	P42830	0.15 (-0.04 to 0.34)	0.120762	0.33368
ADGRV1	Q8WXG9	-0.18 (-0.4 to 0.05)	0.120928	0.33368
SNAPIN	O95295	-0.18 (-0.4 to 0.05)	0.121088	0.33368
BPIFA2	Q96DR5	0.16 (-0.04 to 0.37)	0.121143	0.33368
CLMP	Q9H6B4	0.16 (-0.04 to 0.36)	0.121269	0.33368
PRND	Q9UKY0	0.17 (-0.04 to 0.38)	0.121303	0.33368
LMNB1	P20700	-0.16 (-0.36 to 0.04)	0.122361	0.336082
KLK4	Q9Y5K2	0.17 (-0.04 to 0.38)	0.122483	0.336082
PVALB	P20472	0.17 (-0.05 to 0.38)	0.122565	0.336082
CYTL1	Q9NRR1	0.16 (-0.04 to 0.37)	0.123545	0.338138
SPTLC1	O15269	-0.17 (-0.39 to 0.05)	0.123576	0.338138
RAB10	P61026	-0.16 (-0.37 to 0.05)	0.124003	0.338231
DEFB116	Q30KQ4	-0.18 (-0.41 to 0.05)	0.124032	0.338231
CNTNAP2	Q9UHC6	0.16 (-0.05 to 0.37)	0.124385	0.338231
PSMD5	Q16401	-0.17 (-0.38 to 0.05)	0.124463	0.338231
ART5	Q96L15	0.16 (-0.04 to 0.36)	0.124501	0.338231
SEC31A	O94979	0.17 (-0.05 to 0.38)	0.124641	0.338231
ARHGEF12	Q9NZN5	0.17 (-0.05 to 0.38)	0.124675	0.338231
CINP	Q9BW66	-0.18 (-0.41 to 0.05)	0.124739	0.338231
DPEP2	Q9H4A9	0.16 (-0.04 to 0.37)	0.124783	0.338231
SFTPA2	Q8IWL1	0.16 (-0.04 to 0.36)	0.125502	0.339693
ANGPTL4	Q9BY76	0.17 (-0.05 to 0.38)	0.125584	0.339693
SERPINC1	P01008	0.17 (-0.05 to 0.4)	0.125766	0.339831
DSG3	P32926	-0.17 (-0.38 to 0.05)	0.12628	0.340865
IL22RA1	Q8N6P7	0.16 (-0.04 to 0.36)	0.126566	0.341282
NINJ1	Q92982	0.16 (-0.05 to 0.37)	0.126746	0.34141
FOS	P01100	0.17 (-0.05 to 0.38)	0.127238	0.342382
CDC123	O75794	-0.17 (-0.38 to 0.05)	0.127607	0.343019
F12	P00748	0.17 (-0.05 to 0.38)	0.127796	0.343171
ICAM5	Q9UMF0	0.16 (-0.05 to 0.37)	0.128143	0.343745
TNFSF12	O43508	0.17 (-0.05 to 0.38)	0.128301	0.343814
ITGA2	P17301	0.15 (-0.04 to 0.35)	0.129081	0.345549
PDIA4	P13667	0.17 (-0.05 to 0.38)	0.129306	0.345562
STAT2	P52630	0.16 (-0.05 to 0.38)	0.129354	0.345562
CLEC5A	Q9NY25	0.15 (-0.04 to 0.35)	0.129486	0.345562
HMOX2	P30519	-0.17 (-0.39 to 0.05)	0.129659	0.345668
EFHD1	Q9BUP0	0.16 (-0.05 to 0.38)	0.130201	0.346756
SYAP1	Q96A49	0.16 (-0.05 to 0.36)	0.130334	0.346757
PTPRF	P10586	0.16 (-0.05 to 0.37)	0.130728	0.347447
STC2	O76061	0.16 (-0.05 to 0.38)	0.131147	0.348188
DDX58	O95786	0.15 (-0.05 to 0.35)	0.131364	0.348188
CFB	P00751	-0.15 (-0.34 to 0.04)	0.131491	0.348188
ZPR1	O75312	-0.16 (-0.37 to 0.05)	0.131664	0.348188
MGMT	P16455	0.16 (-0.05 to 0.38)	0.131678	0.348188
HS6ST2	Q96MM7	0.15 (-0.05 to 0.35)	0.131852	0.348294
ITGB1	P05556	0.15 (-0.04 to 0.34)	0.132081	0.348536
SCP2	P22307	-0.16 (-0.38 to 0.05)	0.132213	0.348536
RNF5	Q99942	0.16 (-0.05 to 0.38)	0.132814	0.349767
SNAP29	O95721	0.16 (-0.05 to 0.37)	0.133835	0.352003
ITIH5	Q86UX2	0.16 (-0.05 to 0.37)	0.133935	0.352003
ZP3	P21754	0.16 (-0.05 to 0.37)	0.134323	0.35246
PTPRZ1	P23471	0.15 (-0.05 to 0.36)	0.13438	0.35246
NPR1	P16066	-0.16 (-0.37 to 0.05)	0.134835	0.353296
PVR	P15151	0.15 (-0.05 to 0.34)	0.135523	0.35448
CHRDL2	Q6WN34	0.16 (-0.05 to 0.36)	0.135641	0.35448
CCL26	Q9Y258	-0.16 (-0.37 to 0.05)	0.135697	0.35448
CD2AP	Q9Y5K6	0.16 (-0.05 to 0.36)	0.136049	0.355042
CDSN	Q15517	-0.16 (-0.37 to 0.05)	0.136598	0.355926
CHMP6	Q96FZ7	-0.16 (-0.38 to 0.05)	0.136662	0.355926
SSBP1	Q04837	0.15 (-0.05 to 0.34)	0.137144	0.356822
F10	P00742	-0.16 (-0.38 to 0.05)	0.137355	0.357013
CDK5RAP3	Q96JB5	-0.16 (-0.37 to 0.05)	0.137554	0.357173
TCP11	Q8WWU5	-0.16 (-0.38 to 0.05)	0.138308	0.358578
CDH23	Q9H251	-0.15 (-0.35 to 0.05)	0.138575	0.358578
SAT2	Q96F10	0.16 (-0.05 to 0.38)	0.138596	0.358578
CD58	P19256	0.16 (-0.05 to 0.37)	0.138648	0.358578
GAS2	O43903	-0.16 (-0.38 to 0.05)	0.138961	0.358821
PADI4	Q9UM07	-0.16 (-0.38 to 0.05)	0.13904	0.358821
JPT2	Q9H910	0.16 (-0.05 to 0.37)	0.139157	0.358821
PSPN	O60542	0.12 (-0.04 to 0.28)	0.140109	0.360917
GALNT5	Q7Z7M9	0.15 (-0.05 to 0.35)	0.14079	0.362311
GLIPR1	P48060	0.15 (-0.05 to 0.34)	0.141524	0.363839
PPBP	P02775	0.15 (-0.05 to 0.36)	0.141726	0.363998
GLO1	Q04760	0.15 (-0.05 to 0.36)	0.142272	0.365038
SLURP1	P55000	0.16 (-0.05 to 0.37)	0.142498	0.365257
MYH4	Q9Y623	0.15 (-0.05 to 0.36)	0.143143	0.36643
CDH4	P55283	0.17 (-0.06 to 0.39)	0.143238	0.36643
RBP5	P82980	0.16 (-0.05 to 0.38)	0.143652	0.366668
FGR	P09769	-0.16 (-0.37 to 0.05)	0.143793	0.366668
AK2	P54819	0.15 (-0.05 to 0.36)	0.143886	0.366668
CASP9	P55211	0.16 (-0.05 to 0.37)	0.143897	0.366668
CPPED1	Q9BRF8	0.15 (-0.05 to 0.35)	0.144285	0.366943
EPHB6	O15197	0.15 (-0.05 to 0.36)	0.144288	0.366943
LEG1	Q6P5S2	0.16 (-0.06 to 0.38)	0.144549	0.367152
TPPP3	Q9BW30	-0.15 (-0.36 to 0.05)	0.144653	0.367152
KLRF1	Q9NZS2	-0.15 (-0.36 to 0.05)	0.144959	0.367305
NAP1L4	Q99733	0.16 (-0.05 to 0.37)	0.14511	0.367305
CPB1	P15086	0.16 (-0.05 to 0.36)	0.145138	0.367305
IL36A	Q9UHA7	-0.16 (-0.38 to 0.06)	0.145387	0.367577
CCL3	P10147	0.16 (-0.06 to 0.37)	0.145856	0.367799
TNFRSF10C	O14798	-0.15 (-0.34 to 0.05)	0.146024	0.367799
TNF	P01375	0.15 (-0.05 to 0.36)	0.146057	0.367799
PSMG4	Q5JS54	0.15 (-0.05 to 0.35)	0.146203	0.367799
M6PR	P20645	-0.17 (-0.4 to 0.06)	0.146275	0.367799
GAPDH	P04406	0.16 (-0.05 to 0.37)	0.146325	0.367799
MMP13	P45452	0.16 (-0.06 to 0.37)	0.147054	0.369272
TCTN3	Q6NUS6	0.16 (-0.06 to 0.37)	0.147317	0.369574
GBA	P04062	0.17 (-0.06 to 0.4)	0.147623	0.369946
MENT	Q9BUN1	-0.15 (-0.36 to 0.05)	0.147781	0.369946
NPTX1	Q15818	0.15 (-0.05 to 0.35)	0.147893	0.369946
QPCT	Q16769	0.15 (-0.05 to 0.36)	0.148163	0.369983
CHMP1A	Q9HD42	0.15 (-0.05 to 0.36)	0.148193	0.369983
PGA4	P0DJD7	-0.16 (-0.38 to 0.06)	0.148554	0.370527
MIF	P14174	0.15 (-0.05 to 0.36)	0.148914	0.371069
CRLF1	O75462	0.15 (-0.06 to 0.36)	0.149605	0.372231
PARK7	Q99497	0.15 (-0.05 to 0.35)	0.149667	0.372231
HSPA2	P54652	0.16 (-0.06 to 0.37)	0.15095	0.375063
JMJD1C	Q15652	-0.16 (-0.38 to 0.06)	0.151131	0.375111
ADAMTS1	Q9UHI8	0.15 (-0.06 to 0.37)	0.151259	0.375111
NFKB2	Q00653	-0.16 (-0.38 to 0.06)	0.151975	0.376362
ALDH3A1	P30838	0.15 (-0.06 to 0.36)	0.152054	0.376362
AZU1	P20160	-0.16 (-0.37 to 0.06)	0.152391	0.376698
FNTA	P49354	-0.15 (-0.36 to 0.06)	0.15248	0.376698
SPARCL1	Q14515	0.15 (-0.05 to 0.35)	0.152892	0.377357
IQGAP2	Q13576	0.15 (-0.06 to 0.36)	0.153672	0.378922
PPL	O60437	-0.16 (-0.38 to 0.06)	0.154117	0.379658
FCER1A	P12319	-0.15 (-0.37 to 0.06)	0.154964	0.381381
HDDC2	Q7Z4H3	0.15 (-0.06 to 0.35)	0.155901	0.383323
PLA2G4A	P47712	0.15 (-0.06 to 0.36)	0.156988	0.385632
GHRL	Q9UBU3	-0.16 (-0.37 to 0.06)	0.157238	0.385656
CASP8	Q14790	0.15 (-0.06 to 0.37)	0.157295	0.385656
LCN2	P80188	0.15 (-0.06 to 0.36)	0.157929	0.386844
INPP1	P49441	0.14 (-0.05 to 0.33)	0.15816	0.387046
SV2A	Q7L0J3	-0.15 (-0.37 to 0.06)	0.158559	0.387569
GPHA2	Q96T91	-0.15 (-0.35 to 0.06)	0.158673	0.387569
ERBIN	Q96RT1	0.15 (-0.06 to 0.36)	0.159061	0.388151
DTD1	Q8TEA8	0.15 (-0.06 to 0.36)	0.159412	0.388573
WFIKKN1	Q96NZ8	-0.15 (-0.36 to 0.06)	0.159534	0.388573
PTPRH	Q9HD43	0.14 (-0.06 to 0.34)	0.160114	0.389621
IST1	P53990	0.15 (-0.06 to 0.36)	0.160285	0.38967
PSMG3	Q9BT73	0.15 (-0.06 to 0.36)	0.161759	0.392684
S100P	P25815	-0.15 (-0.37 to 0.06)	0.161827	0.392684
DCN	P07585	0.14 (-0.06 to 0.34)	0.162638	0.394145
GRHPR	Q9UBQ7	0.15 (-0.06 to 0.36)	0.162733	0.394145
SSNA1	O43805	-0.15 (-0.37 to 0.06)	0.163312	0.395178
RPGR	Q92834	0.15 (-0.06 to 0.37)	0.163708	0.395465
CSTB	P04080	0.14 (-0.06 to 0.34)	0.163821	0.395465
CLPP	Q16740	0.15 (-0.06 to 0.35)	0.163888	0.395465
C3	P01024	0.15 (-0.06 to 0.36)	0.164658	0.396635
GPC5	P78333	-0.15 (-0.35 to 0.06)	0.164817	0.396635
MUC16	Q8WXI7	0.14 (-0.06 to 0.34)	0.164831	0.396635
XG	P55808	0.12 (-0.05 to 0.3)	0.165279	0.397093
EIF4EBP1	Q13541	0.14 (-0.06 to 0.35)	0.165328	0.397093
CHL1	O00533	0.15 (-0.06 to 0.36)	0.165878	0.397591
IL17A	Q16552	0.15 (-0.06 to 0.37)	0.165942	0.397591
DNM3	Q9UQ16	0.15 (-0.06 to 0.36)	0.166382	0.397591
SNED1	Q8TER0	0.15 (-0.06 to 0.36)	0.166391	0.397591
PRSS8	Q16651	0.15 (-0.06 to 0.36)	0.166526	0.397591
VEGFB	P49765	0.15 (-0.06 to 0.36)	0.166573	0.397591
KDR	P35968	-0.16 (-0.38 to 0.06)	0.166608	0.397591
IGF1R	P08069	0.15 (-0.06 to 0.36)	0.166798	0.397678
CTRC	Q99895	0.15 (-0.06 to 0.36)	0.167173	0.397951
SERPINA12	Q8IW75	0.15 (-0.06 to 0.36)	0.167219	0.397951
VNN1	O95497	-0.15 (-0.36 to 0.06)	0.167588	0.397996
RAB33A	Q14088	0.16 (-0.07 to 0.38)	0.167632	0.397996
CA2	P00918	0.14 (-0.06 to 0.35)	0.167698	0.397996
GRAP2	O75791	0.15 (-0.06 to 0.36)	0.168202	0.398691
RBP1	P09455	0.14 (-0.06 to 0.35)	0.168299	0.398691
ENPP2	Q13822	0.11 (-0.05 to 0.28)	0.168566	0.398959
ART3	Q13508	0.14 (-0.06 to 0.33)	0.168943	0.399315
UBXN1	Q04323	0.14 (-0.06 to 0.35)	0.169024	0.399315
TREH	O43280	0.15 (-0.06 to 0.36)	0.169609	0.400333
SEMA4D	Q92854	0.14 (-0.06 to 0.35)	0.170851	0.402898
NGFR	P08138	0.14 (-0.06 to 0.34)	0.171094	0.403104
RNASE10	Q5GAN6	0.15 (-0.07 to 0.37)	0.171378	0.403242
DEFB104A_DEFB104B	Q8WTQ1	-0.16 (-0.38 to 0.07)	0.171463	0.403242
PEPD	P12955	-0.14 (-0.35 to 0.06)	0.172573	0.405483
STK4	Q13043	0.14 (-0.06 to 0.35)	0.17343	0.406769
VSTM2L	Q96N03	0.15 (-0.07 to 0.37)	0.173433	0.406769
ENSA	O43768	0.14 (-0.06 to 0.35)	0.173647	0.406902
ANKRD54	Q6NXT1	0.14 (-0.06 to 0.34)	0.17423	0.407899
ERP29	P30040	0.15 (-0.07 to 0.37)	0.174585	0.408363
PROC	P04070	-0.14 (-0.34 to 0.06)	0.175886	0.41028
PRDX6	P30041	0.15 (-0.07 to 0.37)	0.175993	0.41028
SORBS1	Q9BX66	-0.15 (-0.38 to 0.07)	0.176036	0.41028
ACHE	P22303	0.14 (-0.06 to 0.34)	0.176037	0.41028
EZR	P15311	0.14 (-0.06 to 0.34)	0.176326	0.410582
DNAJB1	P25685	0.14 (-0.06 to 0.35)	0.177194	0.412234
TRIM40	Q6P9F5	-0.14 (-0.34 to 0.06)	0.177629	0.412718
WDR46	O15213	-0.15 (-0.37 to 0.07)	0.17772	0.412718
PLPBP	O94903	0.14 (-0.07 to 0.35)	0.177985	0.412964
PCDH12	Q9NPG4	0.14 (-0.06 to 0.34)	0.17816	0.413
CD3G	P09693	0.15 (-0.07 to 0.36)	0.178456	0.413317
CDNF	Q49AH0	0.14 (-0.07 to 0.35)	0.179043	0.414306
KAZN	Q674X7	0.14 (-0.07 to 0.35)	0.179568	0.41515
SPINK6	Q6UWN8	0.14 (-0.07 to 0.35)	0.18022	0.41578
TGFBR1	P36897	0.16 (-0.07 to 0.39)	0.180268	0.41578
SLC13A1	Q9BZW2	-0.16 (-0.38 to 0.07)	0.18045	0.41578
PRELP	P51888	0.14 (-0.06 to 0.34)	0.180481	0.41578
SELL	P14151	0.14 (-0.06 to 0.34)	0.181151	0.416953
PM20D1	Q6GTS8	0.15 (-0.07 to 0.36)	0.181702	0.417843
PSME1	Q06323	0.14 (-0.07 to 0.34)	0.181904	0.417843
AGXT	P21549	0.14 (-0.06 to 0.34)	0.182021	0.417843
APOM	O95445	-0.14 (-0.36 to 0.07)	0.183092	0.419824
MDGA1	Q8NFP4	-0.14 (-0.34 to 0.07)	0.183208	0.419824
RGMA	Q96B86	0.14 (-0.07 to 0.35)	0.183851	0.420927
SUSD2	Q9UGT4	0.14 (-0.07 to 0.35)	0.184103	0.421131
THRAP3	Q9Y2W1	-0.15 (-0.37 to 0.07)	0.184529	0.421734
NT5C3A	Q9H0P0	0.14 (-0.07 to 0.35)	0.184807	0.42193
GRIN2B	Q13224	0.15 (-0.07 to 0.36)	0.18494	0.42193
PCYT2	Q99447	0.14 (-0.07 to 0.34)	0.185448	0.422718
GAS6	Q14393	0.13 (-0.06 to 0.32)	0.185854	0.423007
ASS1	P00966	0.14 (-0.07 to 0.34)	0.185913	0.423007
CD300LG	Q6UXG3	0.14 (-0.07 to 0.34)	0.186064	0.423007
IL6	P05231	-0.14 (-0.36 to 0.07)	0.186951	0.42428
MAP4K5	Q9Y4K4	0.14 (-0.07 to 0.36)	0.187084	0.42428
PDE4D	Q08499	-0.15 (-0.37 to 0.07)	0.187115	0.42428
LYPD3	O95274	-0.15 (-0.38 to 0.08)	0.187689	0.425209
F13B	P05160	0.14 (-0.07 to 0.36)	0.188509	0.426469
NT5C	Q8TCD5	0.14 (-0.07 to 0.34)	0.189029	0.426469
SNRPB2	P08579	-0.15 (-0.36 to 0.07)	0.189287	0.426469
TP53BP1	Q12888	-0.15 (-0.37 to 0.07)	0.189299	0.426469
COX5B	P10606	0.15 (-0.07 to 0.37)	0.189356	0.426469
SNAP23	O00161	0.14 (-0.07 to 0.36)	0.189463	0.426469
PTGR1	Q14914	0.14 (-0.07 to 0.36)	0.189483	0.426469
COQ7	Q99807	-0.14 (-0.36 to 0.07)	0.18956	0.426469
SNX15	Q9NRS6	0.14 (-0.07 to 0.35)	0.190226	0.427318
CCL22	O00626	0.13 (-0.06 to 0.31)	0.190365	0.427318
ITGAM	P11215	-0.12 (-0.31 to 0.06)	0.190541	0.427318
UBE2Z	Q9H832	0.14 (-0.07 to 0.35)	0.190597	0.427318
EVI2B	P34910	-0.15 (-0.38 to 0.08)	0.191298	0.428521
UFD1	Q92890	0.14 (-0.07 to 0.36)	0.191465	0.428525
HBEGF	Q99075	0.14 (-0.07 to 0.36)	0.191956	0.429124
NCF2	P19878	-0.14 (-0.36 to 0.07)	0.192064	0.429124
CADPS	Q9ULU8	0.14 (-0.07 to 0.34)	0.192404	0.429515
PTPN9	P43378	0.14 (-0.07 to 0.36)	0.192669	0.429737
IL34	Q6ZMJ4	0.14 (-0.07 to 0.36)	0.193266	0.430195
GFAP	P14136	0.13 (-0.07 to 0.33)	0.193403	0.430195
CRHBP	P24387	0.15 (-0.07 to 0.37)	0.193528	0.430195
MELTF	P08582	-0.14 (-0.34 to 0.07)	0.193538	0.430195
AKT1S1	Q96B36	0.14 (-0.07 to 0.35)	0.193882	0.430541
SERPINA6	P08185	0.13 (-0.07 to 0.33)	0.194025	0.430541
MAPRE3	Q9UPY8	0.14 (-0.07 to 0.36)	0.195117	0.432593
LRRC25	Q8N386	0.13 (-0.07 to 0.33)	0.195322	0.432678
MTHFD2	P13995	0.14 (-0.07 to 0.36)	0.196375	0.43464
TBCC	Q15814	0.14 (-0.07 to 0.35)	0.196658	0.434895
TPMT	P51580	0.14 (-0.07 to 0.35)	0.197501	0.436385
BAP18	Q8IXM2	-0.14 (-0.36 to 0.07)	0.198109	0.437275
TPD52L2	O43399	0.14 (-0.07 to 0.35)	0.198322	0.437275
PDGFB	P01127	0.14 (-0.07 to 0.34)	0.198488	0.437275
ABRAXAS2	Q15018	0.14 (-0.07 to 0.34)	0.198714	0.437275
TNFSF10	P50591	0.14 (-0.07 to 0.34)	0.198746	0.437275
THOP1	P52888	0.13 (-0.07 to 0.32)	0.199012	0.43749
DSG4	Q86SJ6	-0.13 (-0.32 to 0.07)	0.199803	0.438495
TTF2	Q9UNY4	0.14 (-0.07 to 0.34)	0.199808	0.438495
MAPK9	P45984	0.13 (-0.07 to 0.32)	0.20009	0.438743
DTX3	Q8N9I9	0.14 (-0.08 to 0.36)	0.200395	0.43904
CFC1	P0CG37	0.14 (-0.07 to 0.35)	0.201273	0.439928
CD84	Q9UIB8	-0.13 (-0.34 to 0.07)	0.201293	0.439928
DNPH1	O43598	0.13 (-0.07 to 0.34)	0.201364	0.439928
ZHX2	Q9Y6X8	-0.14 (-0.36 to 0.08)	0.201478	0.439928
C1S	P09871	-0.14 (-0.36 to 0.08)	0.201915	0.44008
ECE1	P42892	0.14 (-0.08 to 0.36)	0.202033	0.44008
HIP1R	O75146	0.14 (-0.07 to 0.35)	0.202057	0.44008
RNASE3	P12724	-0.14 (-0.35 to 0.07)	0.202244	0.440119
CNP	P09543	0.13 (-0.07 to 0.34)	0.202729	0.440804
FADD	Q13158	0.14 (-0.07 to 0.35)	0.202901	0.440809
NBN	O60934	-0.14 (-0.36 to 0.08)	0.203093	0.440856
CRYM	Q14894	0.13 (-0.07 to 0.33)	0.203394	0.441106
NMT1	P30419	0.14 (-0.07 to 0.34)	0.203548	0.441106
HS1BP3	Q53T59	0.14 (-0.07 to 0.35)	0.204017	0.441754
ADAMTS15	Q8TE58	0.14 (-0.07 to 0.35)	0.205353	0.444276
PDCD5	O14737	0.13 (-0.07 to 0.33)	0.205877	0.445037
GBP1	P32455	0.12 (-0.07 to 0.3)	0.206158	0.445273
CLEC4C	Q8WTT0	-0.13 (-0.34 to 0.07)	0.206887	0.446477
ELAVL4	P26378	0.14 (-0.08 to 0.35)	0.207408	0.446835
TARM1	B6A8C7	-0.15 (-0.37 to 0.08)	0.207492	0.446835
GORASP2	Q9H8Y8	0.13 (-0.07 to 0.33)	0.207896	0.446835
COMMD9	Q9P000	-0.13 (-0.34 to 0.07)	0.207991	0.446835
MFGE8	Q08431	0.15 (-0.08 to 0.37)	0.208012	0.446835
PPP1R2	P41236	0.14 (-0.08 to 0.35)	0.208087	0.446835
PCBD1	P61457	0.13 (-0.07 to 0.32)	0.208646	0.447667
SDC4	P31431	0.13 (-0.07 to 0.33)	0.209344	0.448114
NCK2	O43639	0.14 (-0.08 to 0.35)	0.209521	0.448114
FXYD5	Q96DB9	-0.14 (-0.35 to 0.08)	0.209523	0.448114
APOA1	P02647	-0.13 (-0.35 to 0.08)	0.209546	0.448114
SEZ6	Q53EL9	0.14 (-0.08 to 0.35)	0.209814	0.448151
MRPL58	Q14197	0.13 (-0.07 to 0.32)	0.209977	0.448151
DARS1	P14868	0.13 (-0.07 to 0.34)	0.210082	0.448151
RNF31	Q96EP0	-0.15 (-0.38 to 0.08)	0.210816	0.449348
TARS1	P26639	0.14 (-0.08 to 0.35)	0.211168	0.449729
CLEC10A	Q8IUN9	0.13 (-0.07 to 0.33)	0.211721	0.450369
SERPINA1	P01009	0.14 (-0.08 to 0.37)	0.211816	0.450369
GPNMB	Q14956	0.13 (-0.07 to 0.32)	0.212142	0.450407
CLEC4D	Q8WXI8	0.13 (-0.08 to 0.34)	0.21222	0.450407
SELE	P16581	-0.12 (-0.32 to 0.07)	0.212509	0.450407
IGSF21	Q96ID5	-0.13 (-0.35 to 0.08)	0.2128	0.450407
ASGR1	P07306	0.14 (-0.08 to 0.37)	0.212868	0.450407
FLT3LG	P49771	0.13 (-0.08 to 0.34)	0.212875	0.450407
OGA	O60502	0.13 (-0.08 to 0.35)	0.213129	0.450575
LILRB5	O75023	-0.13 (-0.34 to 0.08)	0.214607	0.453061
SART1	O43290	-0.14 (-0.36 to 0.08)	0.214654	0.453061
MESD	Q14696	0.13 (-0.08 to 0.35)	0.214909	0.45323
OTUD6B	Q8N6M0	0.13 (-0.08 to 0.34)	0.21538	0.453438
MAP2K6	P52564	0.13 (-0.08 to 0.35)	0.215675	0.453438
PRRT3	Q5FWE3	0.13 (-0.07 to 0.33)	0.215734	0.453438
MICALL2	Q8IY33	0.14 (-0.08 to 0.35)	0.215779	0.453438
WFIKKN2	Q8TEU8	0.12 (-0.07 to 0.31)	0.21611	0.453438
HGS	O14964	0.13 (-0.08 to 0.34)	0.2163	0.453438
SCGB1A1	P11684	0.11 (-0.07 to 0.3)	0.21635	0.453438
CA11	O75493	-0.13 (-0.35 to 0.08)	0.216406	0.453438
DEFB4A_DEFB4B	O15263	0.14 (-0.08 to 0.37)	0.217491	0.454342
LEPR	P48357	0.11 (-0.07 to 0.3)	0.217601	0.454342
CBLIF	P27352	-0.13 (-0.33 to 0.08)	0.217748	0.454342
CCL5	P13501	0.13 (-0.08 to 0.33)	0.217888	0.454342
BLOC1S2	Q6QNY1	0.13 (-0.08 to 0.34)	0.217929	0.454342
DMD	P11532	0.13 (-0.08 to 0.34)	0.218012	0.454342
ERBB3	P21860	-0.12 (-0.31 to 0.07)	0.21821	0.454342
FRZB	Q92765	0.13 (-0.08 to 0.33)	0.218238	0.454342
SMAD5	Q99717	-0.13 (-0.34 to 0.08)	0.218729	0.454998
CC2D1A	Q6P1N0	0.13 (-0.08 to 0.34)	0.219049	0.455041
LGALS3	P17931	0.12 (-0.07 to 0.31)	0.219211	0.455041
RPE	Q96AT9	0.13 (-0.08 to 0.33)	0.219276	0.455041
C1GALT1C1	Q96EU7	0.13 (-0.08 to 0.33)	0.220674	0.457217
ALDH5A1	P51649	-0.13 (-0.34 to 0.08)	0.220756	0.457217
SOD2	P04179	-0.12 (-0.31 to 0.07)	0.220853	0.457217
PSCA	O43653	-0.13 (-0.34 to 0.08)	0.221753	0.458424
PRSS22	Q9GZN4	0.14 (-0.08 to 0.35)	0.22179	0.458424
AK1	P00568	0.13 (-0.08 to 0.33)	0.222364	0.458729
ADAMTSL5	Q6ZMM2	0.13 (-0.08 to 0.34)	0.22246	0.458729
PMVK	Q15126	0.13 (-0.08 to 0.35)	0.222468	0.458729
CD177	Q8N6Q3	0.13 (-0.08 to 0.33)	0.223473	0.460236
TRIM25	Q14258	0.13 (-0.08 to 0.34)	0.223553	0.460236
STAU1	O95793	0.13 (-0.08 to 0.35)	0.22422	0.461242
RBP7	Q96R05	-0.13 (-0.35 to 0.08)	0.224837	0.462145
FOLR1	P15328	0.13 (-0.08 to 0.34)	0.225224	0.462575
ZP4	Q12836	-0.14 (-0.38 to 0.09)	0.225469	0.462711
CLUL1	Q15846	-0.13 (-0.35 to 0.08)	0.226013	0.463461
IRAK1	P51617	0.13 (-0.08 to 0.34)	0.226475	0.46364
NSFL1C	Q9UNZ2	0.13 (-0.08 to 0.34)	0.226629	0.46364
ZCCHC8	Q6NZY4	-0.14 (-0.36 to 0.09)	0.226748	0.46364
RPL14	P50914	-0.14 (-0.36 to 0.08)	0.226972	0.46364
MORC3	Q14149	-0.13 (-0.34 to 0.08)	0.226994	0.46364
EPHA4	P54764	0.13 (-0.08 to 0.35)	0.227194	0.463683
CPQ	Q9Y646	0.12 (-0.08 to 0.33)	0.22862	0.466227
PTRHD1	Q6GMV3	0.13 (-0.08 to 0.34)	0.229192	0.466816
FKBP14	Q9NWM8	0.13 (-0.08 to 0.34)	0.229269	0.466816
TXNL1	O43396	0.13 (-0.08 to 0.33)	0.229684	0.467294
STX4	Q12846	0.13 (-0.08 to 0.33)	0.230561	0.46871
SERPINE1	P05121	0.14 (-0.09 to 0.36)	0.230962	0.468935
CCL21	O00585	-0.12 (-0.32 to 0.08)	0.231082	0.468935
TSPAN8	P19075	0.11 (-0.07 to 0.3)	0.231443	0.468935
GALNT2	Q10471	0.13 (-0.08 to 0.34)	0.231639	0.468935
TPSD1	Q9BZJ3	0.13 (-0.08 to 0.34)	0.231752	0.468935
DNAJA2	O60884	0.13 (-0.08 to 0.34)	0.231756	0.468935
STX3	Q13277	0.12 (-0.08 to 0.32)	0.233398	0.471221
CAPG	P40121	-0.13 (-0.35 to 0.09)	0.233405	0.471221
SNCA	P37840	0.13 (-0.08 to 0.34)	0.233783	0.471221
FOLR3	P41439	0.12 (-0.08 to 0.32)	0.233837	0.471221
SIGLEC7	Q9Y286	0.12 (-0.08 to 0.32)	0.233944	0.471221
CEACAM18	A8MTB9	-0.13 (-0.36 to 0.09)	0.233975	0.471221
PQBP1	O60828	-0.13 (-0.35 to 0.09)	0.235642	0.47421
YARS1	P54577	0.13 (-0.08 to 0.33)	0.237515	0.477607
INHBC	P55103	-0.13 (-0.35 to 0.09)	0.238953	0.480014
ING1	Q9UK53	-0.13 (-0.35 to 0.09)	0.239238	0.480014
LTO1	Q8WV07	-0.13 (-0.35 to 0.09)	0.239267	0.480014
PROK1	P58294	0.1 (-0.07 to 0.28)	0.239646	0.480403
ARHGAP1	Q07960	0.12 (-0.08 to 0.33)	0.240041	0.480638
CEACAM5	P06731	0.13 (-0.09 to 0.35)	0.240279	0.480638
PEAR1	Q5VY43	0.13 (-0.08 to 0.34)	0.240319	0.480638
STX1B	P61266	0.13 (-0.08 to 0.33)	0.240876	0.481382
TRDMT1	O14717	-0.13 (-0.35 to 0.09)	0.241491	0.481873
GET3	O43681	-0.12 (-0.33 to 0.08)	0.241494	0.481873
ATG4A	Q8WYN0	0.12 (-0.08 to 0.33)	0.242078	0.482666
DNAJB6	O75190	0.13 (-0.09 to 0.34)	0.242576	0.483289
FGFBP1	Q14512	-0.13 (-0.35 to 0.09)	0.243178	0.484117
NT5C1A	Q9BXI3	0.12 (-0.08 to 0.32)	0.24338	0.484146
PCSK9	Q8NBP7	0.13 (-0.09 to 0.35)	0.244236	0.485478
BDNF	P23560	0.12 (-0.08 to 0.32)	0.244436	0.485497
MSMB	P08118	0.11 (-0.08 to 0.31)	0.244644	0.485497
MAX	P61244	0.13 (-0.09 to 0.35)	0.245073	0.485497
SEZ6L2	Q6UXD5	0.11 (-0.08 to 0.31)	0.245121	0.485497
IL31	Q6EBC2	-0.12 (-0.33 to 0.09)	0.245291	0.485497
TNFSF8	P32971	0.11 (-0.08 to 0.3)	0.245369	0.485497
IGFBP1	P08833	0.11 (-0.08 to 0.3)	0.245783	0.485946
RGS10	O43665	0.13 (-0.09 to 0.34)	0.246015	0.486035
GSTM4	Q03013	0.12 (-0.08 to 0.32)	0.246242	0.486113
FXN	Q16595	0.12 (-0.08 to 0.32)	0.248984	0.491153
SMNDC1	O75940	-0.13 (-0.35 to 0.09)	0.249469	0.491577
CLEC4G	Q6UXB4	-0.13 (-0.35 to 0.09)	0.249578	0.491577
NELL1	Q92832	-0.12 (-0.32 to 0.08)	0.250408	0.492705
QSOX1	O00391	0.13 (-0.09 to 0.35)	0.250531	0.492705
PDRG1	Q9NUG6	-0.13 (-0.35 to 0.09)	0.250792	0.492844
CNST	Q6PJW8	0.12 (-0.09 to 0.33)	0.251132	0.493138
TMPRSS5	Q9H3S3	-0.12 (-0.32 to 0.08)	0.253026	0.496482
MATN3	O15232	0.12 (-0.09 to 0.33)	0.25349	0.496872
EIF2AK2	P19525	0.12 (-0.09 to 0.34)	0.253633	0.496872
CD55	P08174	0.12 (-0.09 to 0.33)	0.253799	0.496872
PLA2G2A	P14555	0.1 (-0.07 to 0.28)	0.254962	0.498218
FLT1	P17948	0.12 (-0.09 to 0.32)	0.255001	0.498218
FGF5	P12034	0.12 (-0.09 to 0.33)	0.255076	0.498218
CCL24	O00175	0.11 (-0.08 to 0.31)	0.255255	0.498218
CXADR	P78310	0.11 (-0.08 to 0.31)	0.255643	0.4986
PIBF1	Q8WXW3-4	-0.13 (-0.34 to 0.09)	0.256504	0.499186
PIK3AP1	Q6ZUJ8	0.12 (-0.09 to 0.33)	0.256518	0.499186
TSPAN15	O95858	-0.13 (-0.36 to 0.1)	0.256694	0.499186
MZT1	Q08AG7	-0.13 (-0.35 to 0.09)	0.256914	0.499186
DHRS4L2	Q6PKH6	0.13 (-0.09 to 0.35)	0.257031	0.499186
PSMD9	O00233	0.12 (-0.08 to 0.31)	0.257198	0.499186
IZUMO1	Q8IYV9	0.12 (-0.09 to 0.32)	0.257291	0.499186
ITIH1	P19827	-0.12 (-0.34 to 0.09)	0.257969	0.499944
MFAP5	Q13361	0.13 (-0.09 to 0.35)	0.258067	0.499944
SFTPD	P35247	0.12 (-0.09 to 0.34)	0.259123	0.501092
THTPA	Q9BU02	0.12 (-0.09 to 0.32)	0.259151	0.501092
SERPINH1	P50454	0.12 (-0.09 to 0.32)	0.259239	0.501092
SPRR1B	P22528	0.13 (-0.09 to 0.35)	0.259513	0.501249
AMN	Q9BXJ7	-0.12 (-0.34 to 0.09)	0.26019	0.502181
CFH	P08603	0.13 (-0.1 to 0.35)	0.260546	0.502495
IKZF2	Q9UKS7	0.12 (-0.09 to 0.34)	0.260984	0.502965
CA5A	P35218	0.12 (-0.09 to 0.32)	0.263012	0.506486
FAM13A	O94988	0.12 (-0.09 to 0.32)	0.263201	0.506486
CGREF1	Q99674	0.12 (-0.09 to 0.33)	0.263768	0.5072
NEO1	Q92859	0.12 (-0.09 to 0.33)	0.26508	0.509009
YTHDF3	Q7Z739	0.12 (-0.09 to 0.33)	0.265428	0.509009
GAGE2A	Q6NT46	0.12 (-0.09 to 0.34)	0.265452	0.509009
SOST	Q9BQB4	-0.12 (-0.33 to 0.09)	0.265511	0.509009
NPY	P01303	0.12 (-0.09 to 0.34)	0.265689	0.509009
KRT8	P05787	0.13 (-0.1 to 0.36)	0.266296	0.509365
FOXO3	O43524	0.12 (-0.09 to 0.34)	0.266302	0.509365
TPSAB1	Q15661	0.12 (-0.09 to 0.34)	0.266464	0.509365
NFYA	P23511	-0.12 (-0.34 to 0.09)	0.267986	0.511516
CALCB	P10092	0.12 (-0.1 to 0.34)	0.268313	0.511516
RALY	Q9UKM9	-0.12 (-0.34 to 0.09)	0.268359	0.511516
RAB27B	O00194	0.12 (-0.09 to 0.33)	0.268378	0.511516
SLIRP	Q9GZT3	0.12 (-0.09 to 0.33)	0.268935	0.511699
ANXA2	P07355	-0.12 (-0.34 to 0.1)	0.269002	0.511699
MSRA	Q9UJ68	0.12 (-0.09 to 0.33)	0.269221	0.511699
PCBP2	Q15366	0.12 (-0.09 to 0.33)	0.269577	0.511699
MYOC	Q99972	0.12 (-0.09 to 0.33)	0.269787	0.511699
GFRAL	Q6UXV0	-0.12 (-0.33 to 0.09)	0.269851	0.511699
ENO2	P09104	0.12 (-0.09 to 0.32)	0.269855	0.511699
GHRHR	Q02643	-0.12 (-0.33 to 0.09)	0.271133	0.513747
C8B	P07358	-0.12 (-0.33 to 0.09)	0.271863	0.514753
DDHD2	O94830	0.12 (-0.1 to 0.34)	0.27267	0.515344
PNLIP	P16233	0.12 (-0.09 to 0.33)	0.272672	0.515344
CARHSP1	Q9Y2V2	0.11 (-0.09 to 0.32)	0.272897	0.515344
CLSTN2	Q9H4D0	0.11 (-0.09 to 0.3)	0.27297	0.515344
ACOT13	Q9NPJ3	0.12 (-0.09 to 0.33)	0.275422	0.519336
WFDC1	Q9HC57	0.12 (-0.1 to 0.35)	0.275484	0.519336
PLG	P00747	0.12 (-0.09 to 0.33)	0.275931	0.519411
CDC37	Q16543	0.12 (-0.09 to 0.32)	0.276035	0.519411
KRT17	Q04695	0.12 (-0.09 to 0.33)	0.276125	0.519411
BABAM1	Q9NWV8	0.12 (-0.1 to 0.34)	0.27637	0.519496
NMNAT1	Q9HAN9	-0.12 (-0.33 to 0.1)	0.276949	0.520207
C1QTNF6	Q9BXI9	0.12 (-0.09 to 0.33)	0.277266	0.520425
LRP1	Q07954	0.11 (-0.09 to 0.32)	0.277624	0.520721
GKN1	Q9NS71	-0.12 (-0.33 to 0.1)	0.277967	0.520961
DYNLT3	P51808	-0.12 (-0.33 to 0.1)	0.278154	0.520961
GPC1	P35052	0.12 (-0.1 to 0.34)	0.278524	0.521277
PMM2	O15305	0.12 (-0.1 to 0.33)	0.279988	0.52364
IMPG1	Q17R60	-0.11 (-0.31 to 0.09)	0.280671	0.524309
SAFB2	Q14151	-0.12 (-0.34 to 0.1)	0.280775	0.524309
CEND1	Q8N111	0.12 (-0.1 to 0.34)	0.280952	0.524309
CHI3L1	P36222	0.1 (-0.08 to 0.29)	0.281382	0.524735
CD70	P32970	0.1 (-0.09 to 0.3)	0.283521	0.528156
ASAH2	Q9NR71	0.12 (-0.1 to 0.33)	0.283624	0.528156
BCL7A	Q4VC05	0.11 (-0.09 to 0.32)	0.284199	0.528847
DDA1	Q9BW61	-0.12 (-0.33 to 0.1)	0.285343	0.530594
TUBB3	Q13509	-0.12 (-0.33 to 0.1)	0.285869	0.531193
LRPAP1	P30533	0.11 (-0.1 to 0.33)	0.286957	0.532585
NUMB	P49757	0.12 (-0.1 to 0.34)	0.287029	0.532585
VCAN	P13611	0.12 (-0.1 to 0.34)	0.287714	0.533475
LGALS1	P09382	0.12 (-0.1 to 0.33)	0.28804	0.533697
A1BG	P04217	-0.1 (-0.3 to 0.09)	0.288598	0.53435
MINK1	Q8N4C8	0.11 (-0.1 to 0.33)	0.288982	0.534502
GP1BA	P07359	-0.11 (-0.33 to 0.1)	0.289264	0.534502
RNASEH2A	O75792	0.11 (-0.09 to 0.31)	0.289299	0.534502
MSLNL	Q96KJ4	-0.11 (-0.32 to 0.1)	0.289722	0.534902
EIF4E	P06730	0.11 (-0.1 to 0.32)	0.290076	0.535175
MMP3	P08254	0.1 (-0.09 to 0.29)	0.29049	0.535471
SARG	Q9BW04	0.12 (-0.1 to 0.33)	0.290663	0.535471
MYL3	P08590	0.12 (-0.1 to 0.34)	0.290856	0.535471
FMNL1	O95466	-0.12 (-0.34 to 0.1)	0.291085	0.535513
GBP6	Q6ZN66	-0.11 (-0.33 to 0.1)	0.291646	0.535898
EVI5	O60447	0.12 (-0.1 to 0.33)	0.291707	0.535898
CACYBP	Q9HB71	0.11 (-0.1 to 0.32)	0.29215	0.536332
ENPP5	Q9UJA9	-0.11 (-0.31 to 0.09)	0.292687	0.536938
FKBP7	Q9Y680	0.11 (-0.1 to 0.32)	0.293225	0.537545
ASRGL1	Q7L266	0.12 (-0.1 to 0.33)	0.293723	0.538078
PTPN6	P29350	0.11 (-0.1 to 0.32)	0.294227	0.538571
TXK	P42681	0.11 (-0.1 to 0.32)	0.29443	0.538571
CREB3	O43889	-0.11 (-0.32 to 0.1)	0.295194	0.538571
GFER	P55789	0.11 (-0.1 to 0.32)	0.295452	0.538571
GMFG	O60234	0.11 (-0.1 to 0.32)	0.295531	0.538571
NPHS1	O60500	0.11 (-0.09 to 0.3)	0.295825	0.538571
DCTD	P32321	0.11 (-0.1 to 0.32)	0.295831	0.538571
CD164	Q04900	0.12 (-0.1 to 0.34)	0.29604	0.538571
PAK4	O96013	0.12 (-0.1 to 0.34)	0.296042	0.538571
STIP1	P31948	0.11 (-0.1 to 0.32)	0.296188	0.538571
ELOB	Q15370	0.12 (-0.11 to 0.35)	0.296402	0.538571
MAG	P20916	-0.12 (-0.36 to 0.11)	0.296484	0.538571
MTSS2	Q765P7	0.11 (-0.1 to 0.33)	0.297098	0.539226
ISM1	B1AKI9	0.11 (-0.1 to 0.32)	0.29726	0.539226
ADAMTS8	Q9UP79	-0.12 (-0.33 to 0.1)	0.29847	0.540716
THAP12	O43422	-0.12 (-0.34 to 0.1)	0.298498	0.540716
TFF1	P04155	0.11 (-0.1 to 0.32)	0.299058	0.541351
PRG3	Q9Y2Y8	-0.1 (-0.3 to 0.09)	0.299647	0.542039
RAB6A	P20340	-0.1 (-0.29 to 0.09)	0.300028	0.542351
PPP2R5A	Q15172	0.11 (-0.1 to 0.32)	0.30062	0.542558
NPPB	P16860	0.11 (-0.1 to 0.31)	0.30066	0.542558
CEACAM16	Q2WEN9	0.1 (-0.09 to 0.28)	0.301051	0.542558
TAX1BP1	Q86VP1	-0.11 (-0.33 to 0.1)	0.301131	0.542558
PSIP1	O75475	-0.11 (-0.33 to 0.1)	0.301189	0.542558
CAPS	Q13938	0.11 (-0.1 to 0.32)	0.30182	0.543317
MAPK13	O15264	-0.11 (-0.31 to 0.1)	0.303863	0.546617
CD5	P06127	0.11 (-0.1 to 0.32)	0.304546	0.547405
NPTN	Q9Y639	0.12 (-0.11 to 0.35)	0.30475	0.547405
LACRT	Q9GZZ8	-0.11 (-0.31 to 0.1)	0.304935	0.547405
CLU	P10909	0.12 (-0.11 to 0.35)	0.305237	0.547568
HHEX	Q03014	0.11 (-0.1 to 0.33)	0.305537	0.547728
SLC39A14	Q15043	0.11 (-0.1 to 0.31)	0.305935	0.548063
KIF22	Q14807	0.11 (-0.1 to 0.32)	0.306618	0.548907
LHB	P01229	0.11 (-0.1 to 0.32)	0.30773	0.550518
COL9A2	Q14055	-0.12 (-0.35 to 0.11)	0.308266	0.551096
NMRK2	Q9NPI5	-0.11 (-0.33 to 0.11)	0.308594	0.551303
TACC3	Q9Y6A5	0.11 (-0.1 to 0.32)	0.309771	0.552985
KIFBP	Q96EK5	0.11 (-0.1 to 0.31)	0.309962	0.552985
KLK6	Q92876	0.11 (-0.1 to 0.33)	0.310474	0.553453
MAPKAPK2	P49137	0.12 (-0.11 to 0.35)	0.31065	0.553453
VWC2L	B2RUY7	-0.11 (-0.34 to 0.11)	0.311479	0.554526
PRKAB1	Q9Y478	0.11 (-0.1 to 0.31)	0.31168	0.554526
EDF1	O60869	0.11 (-0.1 to 0.33)	0.31239	0.555408
ESYT2	A0FGR8	0.11 (-0.1 to 0.32)	0.312681	0.555544
IL13	P35225	-0.11 (-0.33 to 0.11)	0.314046	0.557588
TBCB	Q99426	0.11 (-0.1 to 0.32)	0.31435	0.557746
MITD1	Q8WV92	0.11 (-0.1 to 0.32)	0.315185	0.557787
SKAP1	Q86WV1	-0.11 (-0.33 to 0.11)	0.315241	0.557787
ITGB6	P18564	0.11 (-0.1 to 0.31)	0.315402	0.557787
IL16	Q14005	-0.11 (-0.34 to 0.11)	0.315637	0.557787
GRK5	P34947	-0.11 (-0.32 to 0.1)	0.315724	0.557787
FCAR	P24071	0.11 (-0.1 to 0.32)	0.315845	0.557787
PGD	P52209	0.1 (-0.1 to 0.3)	0.315879	0.557787
ACP5	P13686	0.11 (-0.1 to 0.32)	0.316259	0.558079
CD99L2	Q8TCZ2	-0.11 (-0.33 to 0.11)	0.317203	0.559363
BNIP3L	O60238	-0.11 (-0.31 to 0.1)	0.317805	0.560044
NTF3	P20783	0.1 (-0.1 to 0.31)	0.318388	0.560691
CCN1	O00622	0.11 (-0.11 to 0.32)	0.318868	0.56082
SUSD4	Q5VX71	0.11 (-0.1 to 0.32)	0.318893	0.56082
PCDH1	Q08174	-0.1 (-0.29 to 0.09)	0.319458	0.561432
CDKN1A	P38936	0.11 (-0.11 to 0.33)	0.320302	0.562534
NEDD4L	Q96PU5	0.11 (-0.1 to 0.32)	0.32131	0.56343
PRKAR1A	P10644	0.11 (-0.11 to 0.32)	0.321427	0.56343
CD200	P41217	0.11 (-0.1 to 0.31)	0.321464	0.56343
TOP1	P11387	0.11 (-0.1 to 0.31)	0.321967	0.563931
TERF1	P54274	-0.12 (-0.35 to 0.11)	0.322332	0.563958
S100A13	Q99584	-0.11 (-0.33 to 0.11)	0.322417	0.563958
CASP7	P55210	0.11 (-0.11 to 0.32)	0.32303	0.564649
IGFL4	Q6B9Z1	-0.11 (-0.33 to 0.11)	0.323869	0.565453
FYB1	O15117	0.11 (-0.11 to 0.32)	0.323983	0.565453
NGRN	Q9NPE2	-0.11 (-0.34 to 0.11)	0.324143	0.565453
SPAG1	Q07617	0.11 (-0.11 to 0.32)	0.324749	0.566128
GART	P22102	0.1 (-0.1 to 0.3)	0.325356	0.566806
RAD51	Q06609	0.11 (-0.11 to 0.33)	0.327176	0.569594
PHOSPHO1	Q8TCT1	0.1 (-0.1 to 0.31)	0.328077	0.570562
MIA	Q16674	0.11 (-0.11 to 0.33)	0.328172	0.570562
DOK2	O60496	0.11 (-0.11 to 0.32)	0.328507	0.570601
LMOD1	P29536	0.11 (-0.11 to 0.33)	0.328634	0.570601
PDLIM7	Q9NR12	0.1 (-0.1 to 0.31)	0.329118	0.571022
TNN	Q9UQP3	0.1 (-0.1 to 0.3)	0.329387	0.571022
IL1B	P01584	-0.11 (-0.32 to 0.11)	0.329594	0.571022
HCLS1	P14317	0.1 (-0.11 to 0.32)	0.329757	0.571022
SCRIB	Q14160	0.11 (-0.11 to 0.34)	0.330168	0.571247
STAMBP	O95630	0.1 (-0.1 to 0.31)	0.330328	0.571247
CEP43	O95684	0.11 (-0.11 to 0.32)	0.330956	0.571952
TRAF2	Q12933	0.1 (-0.11 to 0.32)	0.331332	0.572023
STX16	O14662	0.1 (-0.11 to 0.31)	0.331669	0.572023
EEF1D	P29692	0.1 (-0.11 to 0.31)	0.332014	0.572023
PPP1R14A	Q96A00	0.11 (-0.11 to 0.32)	0.332231	0.572023
FASLG	P48023	0.1 (-0.1 to 0.31)	0.332285	0.572023
SIT1	Q9Y3P8	-0.11 (-0.33 to 0.11)	0.33232	0.572023
IDO1	P14902	0.1 (-0.1 to 0.29)	0.332993	0.5728
CTF1	Q16619	-0.1 (-0.31 to 0.11)	0.333906	0.573889
FGF21	Q9NSA1	-0.11 (-0.32 to 0.11)	0.334068	0.573889
PTH	P01270	-0.1 (-0.32 to 0.11)	0.334384	0.574051
TFF2	Q03403	0.11 (-0.11 to 0.32)	0.335011	0.574463
TNR	Q92752	-0.1 (-0.31 to 0.11)	0.335485	0.574463
CPE	P16870	0.11 (-0.11 to 0.32)	0.335671	0.574463
GJA8	P48165	-0.1 (-0.32 to 0.11)	0.33577	0.574463
LRCH4	O75427	-0.11 (-0.32 to 0.11)	0.335782	0.574463
FTCD	O95954	0.1 (-0.1 to 0.31)	0.335952	0.574463
TMED8	Q6PL24	0.1 (-0.11 to 0.31)	0.337011	0.575346
BCL2L15	Q5TBC7	0.11 (-0.11 to 0.32)	0.337044	0.575346
IL10	P22301	0.09 (-0.1 to 0.28)	0.337249	0.575346
DCTN1	Q14203	0.1 (-0.11 to 0.31)	0.337356	0.575346
RABGAP1L	Q5R372	0.1 (-0.11 to 0.31)	0.338037	0.575951
TBC1D17	Q9HA65	0.1 (-0.1 to 0.31)	0.338154	0.575951
DCUN1D2	Q6PH85	-0.1 (-0.31 to 0.11)	0.338533	0.576216
ACP1	P24666	0.1 (-0.11 to 0.31)	0.339095	0.576454
GPA33	Q99795	-0.11 (-0.33 to 0.11)	0.339117	0.576454
PBLD	P30039	0.11 (-0.11 to 0.32)	0.340304	0.578078
SMPDL3B	Q92485	-0.11 (-0.33 to 0.11)	0.340518	0.578078
CCDC80	Q76M96	0.1 (-0.11 to 0.31)	0.340997	0.578253
TMED10	P49755	-0.1 (-0.31 to 0.11)	0.341067	0.578253
POMC	P01189	-0.1 (-0.31 to 0.11)	0.342427	0.580181
PTK7	Q13308	0.1 (-0.11 to 0.32)	0.342655	0.580188
CEP112	Q8N8E3	-0.1 (-0.32 to 0.11)	0.343096	0.580555
ATP6AP2	O75787	0.11 (-0.12 to 0.34)	0.344228	0.582091
TF	P02787	-0.1 (-0.32 to 0.11)	0.344741	0.582578
FURIN	P09958	-0.1 (-0.32 to 0.11)	0.345427	0.583359
PRR5	P85299	0.09 (-0.1 to 0.29)	0.347157	0.585898
CLEC4M	Q9H2X3	-0.1 (-0.32 to 0.11)	0.347926	0.586453
TXNRD1	Q16881	0.09 (-0.1 to 0.28)	0.347938	0.586453
PHLDB2	Q86SQ0	0.1 (-0.11 to 0.31)	0.34919	0.58818
ORM1	P02763	0.1 (-0.11 to 0.3)	0.349808	0.588839
CEACAM8	P31997	-0.1 (-0.31 to 0.11)	0.350251	0.589202
CST7	O76096	0.1 (-0.11 to 0.32)	0.350984	0.589923
GIPC3	Q8TF64	0.1 (-0.11 to 0.32)	0.351134	0.589923
RABEP1	Q15276	0.1 (-0.11 to 0.31)	0.35236	0.5916
ENPP7	Q6UWV6	0.1 (-0.11 to 0.3)	0.353875	0.593474
RILP	Q96NA2	0.1 (-0.11 to 0.3)	0.353934	0.593474
CAPN3	P20807	-0.1 (-0.31 to 0.11)	0.354271	0.593496
SLC51B	Q86UW2	0.1 (-0.11 to 0.32)	0.354613	0.593496
PPM1F	P49593	0.1 (-0.11 to 0.31)	0.354633	0.593496
IL2RG	P31785	0.1 (-0.11 to 0.3)	0.354932	0.593613
OGFR	Q9NZT2	0.1 (-0.11 to 0.31)	0.355678	0.594478
SEPTIN3	Q9UH03	-0.1 (-0.31 to 0.11)	0.357752	0.59756
DGCR6	Q14129	-0.1 (-0.32 to 0.12)	0.35841	0.59777
LZTFL1	Q9NQ48	0.1 (-0.12 to 0.32)	0.358525	0.59777
FEN1	P39748	-0.1 (-0.31 to 0.11)	0.358747	0.59777
CEACAM19	Q7Z692	0.1 (-0.11 to 0.3)	0.358896	0.59777
IVD	P26440	0.1 (-0.11 to 0.32)	0.359142	0.59777
KITLG	P21583	-0.09 (-0.29 to 0.1)	0.359394	0.59777
PARP1	P09874	-0.1 (-0.32 to 0.12)	0.359622	0.59777
KLK7	P49862	-0.1 (-0.33 to 0.12)	0.359847	0.59777
PAFAH2	Q99487	-0.1 (-0.33 to 0.12)	0.359952	0.59777
GMPR2	Q9P2T1	0.1 (-0.11 to 0.31)	0.360345	0.598038
CA14	Q9ULX7	-0.1 (-0.31 to 0.11)	0.361704	0.599224
ZBTB16	Q05516	-0.1 (-0.32 to 0.12)	0.361813	0.599224
COMT	P21964	0.09 (-0.11 to 0.3)	0.362136	0.599224
FUS	P35637	-0.1 (-0.31 to 0.11)	0.362345	0.599224
SLITRK1	Q96PX8	0.1 (-0.11 to 0.31)	0.362368	0.599224
OLFM4	Q6UX06	-0.1 (-0.31 to 0.11)	0.362445	0.599224
INSL3	P51460	-0.04 (-0.13 to 0.05)	0.362742	0.599333
LXN	Q9BS40	0.1 (-0.11 to 0.3)	0.363446	0.599911
GP5	P40197	0.1 (-0.11 to 0.31)	0.363554	0.599911
TNFSF11	O14788	-0.1 (-0.3 to 0.11)	0.364518	0.601119
TLR2	O60603	0.1 (-0.12 to 0.33)	0.365407	0.602202
PALLD	Q8WX93	0.1 (-0.12 to 0.33)	0.365725	0.602344
BCL2L1	Q07817	0.1 (-0.11 to 0.3)	0.366185	0.602718
DPY30	Q9C005	0.1 (-0.11 to 0.3)	0.366938	0.603574
RAB39B	Q96DA2	-0.1 (-0.33 to 0.12)	0.367844	0.604681
LBR	Q14739	-0.1 (-0.32 to 0.12)	0.368374	0.60517
DPP4	P27487	-0.09 (-0.29 to 0.11)	0.368688	0.605302
ACTA2	P62736	-0.09 (-0.29 to 0.11)	0.370519	0.607922
ATF2	P15336	-0.1 (-0.3 to 0.11)	0.370953	0.60825
STX6	O43752	0.1 (-0.12 to 0.32)	0.371346	0.60851
PCDH7	O60245	0.1 (-0.12 to 0.32)	0.37164	0.608608
CBLN1	P23435	0.1 (-0.12 to 0.32)	0.371978	0.608777
HDGFL2	Q7Z4V5	-0.1 (-0.32 to 0.12)	0.372598	0.609406
DNER	Q8NFT8	-0.09 (-0.29 to 0.11)	0.374683	0.612279
CXCL3	P19876	0.09 (-0.11 to 0.29)	0.374826	0.612279
TREML1	Q86YW5	0.09 (-0.11 to 0.3)	0.375293	0.612656
RET	P07949	-0.09 (-0.29 to 0.11)	0.37724	0.615447
F3	P13726	0.09 (-0.11 to 0.29)	0.378268	0.616736
NTRK2	Q16620	-0.09 (-0.29 to 0.11)	0.379208	0.617622
DNAJC9	Q8WXX5	0.09 (-0.12 to 0.31)	0.379485	0.617622
ERMAP	Q96PL5	0.1 (-0.12 to 0.32)	0.379525	0.617622
PALM	O75781	-0.09 (-0.29 to 0.11)	0.379939	0.617907
RAB44	Q7Z6P3	-0.1 (-0.31 to 0.12)	0.380449	0.618349
FCRL1	Q96LA6	0.08 (-0.1 to 0.27)	0.3807	0.618353
ECHDC3	Q96DC8	-0.09 (-0.3 to 0.11)	0.380929	0.618353
PLXNA4	Q9HCM2	0.1 (-0.12 to 0.31)	0.38234	0.620257
METAP1D	Q6UB28	0.1 (-0.12 to 0.32)	0.38274	0.620464
MAEA	Q7L5Y9	-0.1 (-0.31 to 0.12)	0.38304	0.620464
ROBO2	Q9HCK4	0.09 (-0.12 to 0.3)	0.383397	0.620464
ASPN	Q9BXN1	0.09 (-0.11 to 0.3)	0.383425	0.620464
PRTFDC1	Q9NRG1	0.1 (-0.12 to 0.31)	0.384499	0.621814
APOD	P05090	-0.09 (-0.3 to 0.12)	0.385848	0.623607
ADAMTS13	Q76LX8	-0.09 (-0.29 to 0.11)	0.386293	0.623937
PCOLCE	Q15113	-0.09 (-0.3 to 0.12)	0.386645	0.624118
JCHAIN	P01591	0.09 (-0.11 to 0.29)	0.387167	0.624571
CTSB	P07858	0.09 (-0.12 to 0.3)	0.387742	0.62511
KLHL41	O60662	-0.1 (-0.32 to 0.12)	0.388549	0.626023
DGKA	P23743	0.09 (-0.12 to 0.31)	0.388797	0.626033
BCR	P11274	0.09 (-0.12 to 0.31)	0.38951	0.626646
ELAC1	Q9H777	0.09 (-0.12 to 0.3)	0.389661	0.626646
EHD3	Q9NZN3	0.1 (-0.12 to 0.31)	0.390156	0.626906
MYOM1	P52179	-0.1 (-0.33 to 0.13)	0.390431	0.626906
PHLDB1	Q86UU1	0.09 (-0.11 to 0.29)	0.390821	0.626906
EPHA1	P21709	0.09 (-0.11 to 0.29)	0.391163	0.626906
FZD10	Q9ULW2	0.1 (-0.13 to 0.33)	0.391269	0.626906
ADAM22	Q9P0K1	0.09 (-0.11 to 0.29)	0.391789	0.626906
PNMA1	Q8ND90	0.09 (-0.12 to 0.31)	0.392096	0.626906
KLK8	O60259	0.1 (-0.13 to 0.34)	0.392244	0.626906
CCL16	O15467	0.1 (-0.13 to 0.33)	0.392328	0.626906
CELA3A	P09093	0.09 (-0.12 to 0.31)	0.392971	0.626906
B4GAT1	O43505	0.1 (-0.12 to 0.31)	0.39319	0.626906
IGSF9	Q9P2J2	-0.09 (-0.3 to 0.12)	0.393331	0.626906
PSRC1	Q6PGN9	-0.1 (-0.31 to 0.12)	0.393588	0.626906
TLR4	O00206	0.09 (-0.12 to 0.3)	0.393814	0.626906
BAX	Q07812	-0.09 (-0.29 to 0.11)	0.394032	0.626906
RHOC	P08134	0.09 (-0.12 to 0.3)	0.394228	0.626906
TYRP1	P17643	0.09 (-0.12 to 0.3)	0.394585	0.626906
EPHA10	Q5JZY3	-0.09 (-0.3 to 0.12)	0.394596	0.626906
CA1	P00915	0.09 (-0.12 to 0.3)	0.394598	0.626906
MECR	Q9BV79	0.09 (-0.12 to 0.3)	0.394796	0.626906
BANK1	Q8NDB2	0.09 (-0.12 to 0.3)	0.394898	0.626906
APOB	P04114	-0.09 (-0.31 to 0.12)	0.395705	0.627803
GIP	P09681	0.09 (-0.12 to 0.29)	0.396102	0.62805
SPRY2	O43597	0.1 (-0.13 to 0.32)	0.396954	0.629016
LYPD8	Q6UX82	0.09 (-0.12 to 0.31)	0.397465	0.629083
DTNB	O60941	0.09 (-0.12 to 0.31)	0.39755	0.629083
CCER2	I3L3R5	-0.09 (-0.29 to 0.12)	0.397724	0.629083
LELP1	Q5T871	-0.09 (-0.29 to 0.11)	0.39858	0.629672
MDM1	Q8TC05	-0.09 (-0.3 to 0.12)	0.398582	0.629672
SCT	P09683	0.09 (-0.12 to 0.31)	0.39922	0.630297
C9	P02748	0.09 (-0.12 to 0.29)	0.399701	0.630671
GP2	P55259	-0.09 (-0.3 to 0.12)	0.400934	0.631819
CHP1	Q99653	0.1 (-0.13 to 0.32)	0.401116	0.631819
ITGB1BP2	Q9UKP3	0.09 (-0.12 to 0.3)	0.401331	0.631819
PTH1R	Q03431	-0.09 (-0.31 to 0.13)	0.401402	0.631819
CALCOCO2	Q13137	0.09 (-0.12 to 0.31)	0.401742	0.63197
BOLA2_BOLA2B	Q9H3K6	0.09 (-0.12 to 0.29)	0.403634	0.634562
SAT1	P21673	-0.09 (-0.3 to 0.12)	0.4058	0.637581
STAM	Q92783	0.09 (-0.12 to 0.31)	0.406641	0.638323
ATP6V1G2	O95670	-0.09 (-0.31 to 0.12)	0.406765	0.638323
MED21	Q13503	0.09 (-0.13 to 0.32)	0.40728	0.638746
CENPJ	Q9HC77	-0.09 (-0.31 to 0.13)	0.408569	0.640379
SMAD2	Q15796	0.09 (-0.13 to 0.31)	0.409325	0.641177
LEO1	Q8WVC0	0.09 (-0.12 to 0.29)	0.409832	0.641583
ADAM12	O43184	0.09 (-0.12 to 0.29)	0.41071	0.64195
GTF2IRD1	Q9UHL9	0.09 (-0.13 to 0.31)	0.410779	0.64195
DNAJB2	P25686	0.08 (-0.12 to 0.29)	0.410808	0.64195
ATP6V1F	Q16864	0.09 (-0.12 to 0.29)	0.411276	0.642293
PPME1	Q9Y570	0.09 (-0.12 to 0.29)	0.411724	0.642607
ALPI	P09923	0.09 (-0.12 to 0.3)	0.412205	0.642971
IL18R1	Q13478	0.08 (-0.11 to 0.27)	0.412669	0.643308
CSF2	P04141	-0.09 (-0.29 to 0.12)	0.413332	0.643954
UBQLN3	Q9H347	0.09 (-0.13 to 0.31)	0.414913	0.646029
EFNB2	P52799	-0.09 (-0.3 to 0.12)	0.415381	0.646232
CILP	O75339	0.09 (-0.13 to 0.31)	0.415682	0.646232
HMGCL	P35914	-0.09 (-0.32 to 0.13)	0.415956	0.646232
LDLRAP1	Q5SW96	0.09 (-0.13 to 0.3)	0.416274	0.646232
UGDH	O60701	0.09 (-0.12 to 0.29)	0.416289	0.646232
VEGFD	O43915	0.09 (-0.13 to 0.3)	0.416843	0.646705
NRGN	Q92686	0.09 (-0.12 to 0.3)	0.417615	0.647021
MPRIP	Q6WCQ1	-0.09 (-0.3 to 0.12)	0.417797	0.647021
RRAS	P10301	0.09 (-0.12 to 0.29)	0.417854	0.647021
IFNAR1	P17181	-0.09 (-0.3 to 0.12)	0.418453	0.647021
HNRNPK	P61978	0.09 (-0.12 to 0.3)	0.418534	0.647021
BECN1	Q14457	0.09 (-0.12 to 0.3)	0.418649	0.647021
DCTN2	Q13561	0.09 (-0.12 to 0.29)	0.418794	0.647021
PDLIM5	Q96HC4	0.09 (-0.13 to 0.3)	0.419285	0.647021
POLR2F	P61218	-0.09 (-0.3 to 0.12)	0.419718	0.647021
DRAXIN	Q8NBI3	0.08 (-0.12 to 0.28)	0.419831	0.647021
DAPK2	Q9UIK4	-0.09 (-0.31 to 0.13)	0.419966	0.647021
CNTN4	Q8IWV2	0.08 (-0.12 to 0.29)	0.42004	0.647021
VNN2	O95498	0.08 (-0.12 to 0.29)	0.420493	0.647335
BRAP	Q7Z569	0.09 (-0.13 to 0.3)	0.420877	0.647542
AIFM1	O95831	0.08 (-0.12 to 0.29)	0.42225	0.64927
BACH1	O14867	0.09 (-0.13 to 0.3)	0.423108	0.649926
TSC22D1	Q15714	0.09 (-0.13 to 0.31)	0.423178	0.649926
RRM2B	Q7LG56	0.09 (-0.12 to 0.3)	0.423804	0.650502
PCDH9	Q9HC56	0.09 (-0.13 to 0.3)	0.425622	0.652761
S100A4	P26447	0.08 (-0.12 to 0.28)	0.425975	0.652761
GOPC	Q9HD26	0.09 (-0.13 to 0.3)	0.426031	0.652761
LILRA3	Q8N6C8	0.08 (-0.12 to 0.29)	0.426426	0.652865
EPGN	Q6UW88	0.08 (-0.12 to 0.27)	0.426602	0.652865
SH3BP1	Q9Y3L3	0.08 (-0.12 to 0.29)	0.428652	0.655339
IMMT	Q16891	0.08 (-0.12 to 0.29)	0.428724	0.655339
NAA10	P41227	0.09 (-0.13 to 0.3)	0.429809	0.656429
CD209	Q9NNX6	-0.09 (-0.3 to 0.13)	0.430186	0.656429
MMP8	P22894	-0.09 (-0.3 to 0.13)	0.43024	0.656429
SRPK2	P78362	-0.09 (-0.31 to 0.13)	0.43045	0.656429
SDK2	Q58EX2	-0.08 (-0.29 to 0.12)	0.430819	0.65644
SRP14	P37108	-0.09 (-0.31 to 0.13)	0.430963	0.65644
GCLM	P48507	0.08 (-0.12 to 0.28)	0.431824	0.657365
CEBPA	P49715	-0.09 (-0.31 to 0.13)	0.432199	0.657551
MMP9	P14780	-0.08 (-0.29 to 0.12)	0.433022	0.658416
DIABLO	Q9NR28	0.09 (-0.13 to 0.3)	0.433578	0.658876
PDGFC	Q9NRA1	0.08 (-0.12 to 0.28)	0.434533	0.659533
FHIT	P49789	0.09 (-0.13 to 0.3)	0.434626	0.659533
KRT14	P02533	0.09 (-0.14 to 0.32)	0.434773	0.659533
RETN	Q9HD89	0.08 (-0.12 to 0.29)	0.435628	0.660218
EGFR	P00533	-0.09 (-0.32 to 0.14)	0.435734	0.660218
CEMIP2	Q9UHN6	-0.08 (-0.29 to 0.13)	0.43622	0.660569
SUGT1	Q9Y2Z0	0.08 (-0.13 to 0.29)	0.436961	0.661305
GUCY2C	P25092	0.08 (-0.13 to 0.3)	0.437533	0.66174
BIN2	Q9UBW5	0.08 (-0.13 to 0.3)	0.437759	0.66174
PRDX2	P32119	0.08 (-0.13 to 0.29)	0.438275	0.662135
EXOSC10	Q01780	-0.08 (-0.29 to 0.13)	0.438546	0.662159
ARF6	P62330	0.09 (-0.13 to 0.3)	0.438941	0.662369
KIAA2013	Q8IYS2	0.08 (-0.13 to 0.29)	0.439365	0.662624
DNAJB14	Q8TBM8	0.09 (-0.14 to 0.31)	0.439949	0.663119
ACAN	P16112	0.08 (-0.12 to 0.28)	0.440728	0.663694
HSPB6	O14558	0.08 (-0.13 to 0.3)	0.440843	0.663694
TGFBI	Q15582	0.08 (-0.12 to 0.27)	0.442036	0.665105
TMPRSS11D	O60235	-0.08 (-0.27 to 0.12)	0.442387	0.665248
CMIP	Q8IY22	0.08 (-0.13 to 0.29)	0.443065	0.665551
CTRL	P40313	0.09 (-0.13 to 0.31)	0.443102	0.665551
DLK1	P80370	0.08 (-0.12 to 0.27)	0.444561	0.667356
PSAPL1	Q6NUJ1	0.08 (-0.13 to 0.29)	0.4456	0.667906
C1QTNF1	Q9BXJ1	0.08 (-0.13 to 0.28)	0.445629	0.667906
CDC25A	P30304	0.09 (-0.14 to 0.31)	0.4457	0.667906
TRIM5	Q9C035	0.08 (-0.13 to 0.3)	0.446195	0.668262
TEF	Q10587	0.08 (-0.13 to 0.3)	0.446963	0.669027
NEB	P20929	-0.09 (-0.31 to 0.14)	0.447608	0.669604
SKAP2	O75563	0.08 (-0.13 to 0.29)	0.44891	0.671165
IGBP1	P78318	0.08 (-0.13 to 0.29)	0.449768	0.67206
PPP3R1	P63098	-0.08 (-0.29 to 0.13)	0.450151	0.672246
GBP2	P32456	-0.08 (-0.29 to 0.13)	0.451071	0.673211
ACAA1	P09110	-0.08 (-0.3 to 0.13)	0.451316	0.673211
BCAT2	O15382	-0.09 (-0.31 to 0.14)	0.451589	0.673231
RILPL2	Q969X0	0.08 (-0.13 to 0.3)	0.452676	0.673786
APPL2	Q8NEU8	0.08 (-0.13 to 0.29)	0.452736	0.673786
GALNT7	Q86SF2	0.08 (-0.13 to 0.29)	0.452741	0.673786
RASSF2	P50749	-0.08 (-0.3 to 0.14)	0.45428	0.675689
LRG1	P02750	0.09 (-0.14 to 0.31)	0.454701	0.675772
SERPINF2	P08697	-0.08 (-0.31 to 0.14)	0.454856	0.675772
FABP4	P15090	-0.08 (-0.28 to 0.13)	0.455153	0.675825
ALDH2	P05091	0.08 (-0.14 to 0.3)	0.455684	0.676227
GNPDA2	Q8TDQ7	0.08 (-0.13 to 0.29)	0.45775	0.678905
HARS1	P12081	0.08 (-0.13 to 0.29)	0.45857	0.679732
MYBPC2	Q14324	-0.08 (-0.28 to 0.13)	0.459001	0.679981
COMMD1	Q8N668	0.08 (-0.13 to 0.29)	0.459323	0.68007
GPR101	Q96P66	0.08 (-0.13 to 0.28)	0.460784	0.681845
USP8	P40818	0.08 (-0.13 to 0.29)	0.462282	0.683544
SIRPA	P78324	0.08 (-0.13 to 0.28)	0.46246	0.683544
PRSS53	Q2L4Q9	0.08 (-0.14 to 0.3)	0.462736	0.683563
FKBP4	Q02790	0.08 (-0.13 to 0.29)	0.463093	0.683701
CRYZL1	O95825	0.08 (-0.13 to 0.29)	0.463747	0.684277
LPO	P22079	0.07 (-0.12 to 0.27)	0.465004	0.685202
F9	P00740	-0.08 (-0.3 to 0.14)	0.465324	0.685202
TSLP	Q969D9	0.08 (-0.14 to 0.31)	0.465477	0.685202
CD5L	O43866	-0.08 (-0.28 to 0.13)	0.465675	0.685202
CLIP2	Q9UDT6	0.08 (-0.13 to 0.29)	0.466252	0.685202
NCLN	Q969V3	0.08 (-0.14 to 0.31)	0.466317	0.685202
AGT	P01019	0.08 (-0.13 to 0.29)	0.466564	0.685202
MYBPC1	Q00872	0.08 (-0.14 to 0.3)	0.466599	0.685202
CFHR2	P36980	0.08 (-0.13 to 0.29)	0.466751	0.685202
PARD3	Q8TEW0	-0.08 (-0.3 to 0.14)	0.468718	0.687168
GNPDA1	P46926	0.08 (-0.13 to 0.28)	0.468769	0.687168
DYNC1H1	Q14204	-0.08 (-0.29 to 0.14)	0.469067	0.687168
SCARA5	Q6ZMJ2	0.08 (-0.14 to 0.3)	0.469401	0.687168
CTSV	O60911	-0.07 (-0.27 to 0.12)	0.469414	0.687168
DAPP1	Q9UN19	0.08 (-0.14 to 0.29)	0.470156	0.687866
CBLN4	Q9NTU7	-0.08 (-0.29 to 0.13)	0.472302	0.690616
PCNA	P12004	-0.09 (-0.32 to 0.15)	0.472786	0.690934
TDRKH	Q9Y2W6	0.08 (-0.14 to 0.29)	0.473686	0.691858
IKBKG	Q9Y6K9	0.08 (-0.13 to 0.29)	0.474201	0.692221
STOML2	Q9UJZ1	0.08 (-0.14 to 0.3)	0.474698	0.692557
ADH1B	P00325	0.08 (-0.13 to 0.29)	0.475578	0.693107
CALB2	P22676	-0.08 (-0.29 to 0.13)	0.475616	0.693107
PRAME	P78395	-0.08 (-0.28 to 0.13)	0.475907	0.693107
CSF3	P09919	-0.08 (-0.29 to 0.13)	0.476144	0.693107
LEP	P41159	-0.07 (-0.25 to 0.12)	0.47646	0.693179
STXBP3	O00186	0.08 (-0.13 to 0.29)	0.477797	0.694734
HNRNPUL1	Q9BUJ2	-0.08 (-0.29 to 0.14)	0.478654	0.69559
UNC79	Q9P2D8	0.08 (-0.14 to 0.29)	0.479784	0.696841
AKR1C4	P17516	-0.07 (-0.28 to 0.13)	0.480302	0.697205
CAMLG	P49069	-0.08 (-0.29 to 0.14)	0.480786	0.697516
MTIF3	Q9H2K0	0.08 (-0.14 to 0.29)	0.481304	0.697623
CERT	Q9Y5P4	0.08 (-0.14 to 0.3)	0.481651	0.697623
GRIK2	Q13002	0.08 (-0.14 to 0.29)	0.481687	0.697623
ADM	P35318	0.08 (-0.13 to 0.29)	0.482125	0.697623
CD207	Q9UJ71	0.08 (-0.14 to 0.29)	0.482204	0.697623
HIP1	O00291	-0.08 (-0.29 to 0.14)	0.482681	0.697924
STK11	Q15831	0.07 (-0.13 to 0.28)	0.483924	0.699331
SCGB3A2	Q96PL1	-0.07 (-0.26 to 0.12)	0.48495	0.700126
VTCN1	Q7Z7D3	-0.07 (-0.28 to 0.13)	0.485014	0.700126
ADH4	P08319	0.07 (-0.13 to 0.27)	0.485719	0.70025
PSTPIP2	Q9H939	0.08 (-0.14 to 0.29)	0.485846	0.70025
PPM1B	O75688	0.08 (-0.14 to 0.29)	0.48591	0.70025
GIMAP7	Q8NHV1	-0.08 (-0.3 to 0.14)	0.487059	0.700974
TAB2	Q9NYJ8	0.07 (-0.13 to 0.28)	0.487197	0.700974
KIR3DL2	P43630	0.08 (-0.14 to 0.3)	0.487223	0.700974
SIGLEC5	O15389	0.07 (-0.12 to 0.26)	0.488045	0.701523
PKLR	P30613	0.07 (-0.13 to 0.27)	0.488146	0.701523
EGLN1	Q9GZT9	-0.08 (-0.29 to 0.14)	0.488554	0.701721
ENTPD2	Q9Y5L3	0.07 (-0.13 to 0.27)	0.488974	0.701936
FKBP5	Q13451	0.07 (-0.14 to 0.29)	0.490736	0.703995
TP73	O15350	-0.08 (-0.31 to 0.15)	0.49098	0.703995
MPHOSPH8	Q99549	0.07 (-0.14 to 0.29)	0.491222	0.703995
EIF4G3	O43432	-0.08 (-0.29 to 0.14)	0.492042	0.70478
KIR3DL1	P43629	-0.07 (-0.28 to 0.13)	0.493419	0.706362
CSNK2A1	P68400	-0.07 (-0.28 to 0.13)	0.49417	0.707047
MYOM3	Q5VTT5	0.07 (-0.14 to 0.29)	0.495159	0.708072
PPP1R9B	Q96SB3	0.07 (-0.14 to 0.28)	0.496426	0.709492
LHPP	Q9H008	0.07 (-0.14 to 0.28)	0.497274	0.710313
LCP1	P13796	0.07 (-0.14 to 0.28)	0.497664	0.710359
CCDC134	Q9H6E4	0.07 (-0.14 to 0.28)	0.497854	0.710359
SERPINI1	Q99574	0.06 (-0.12 to 0.25)	0.498539	0.710557
CLSTN3	Q9BQT9	0.07 (-0.13 to 0.27)	0.498577	0.710557
MAP3K5	Q99683	0.07 (-0.14 to 0.28)	0.498836	0.710557
EDDM3B	P56851	0.04 (-0.07 to 0.15)	0.499508	0.710557
PLIN1	O60240	-0.07 (-0.28 to 0.14)	0.499546	0.710557
MCEE	Q96PE7	-0.08 (-0.3 to 0.14)	0.499851	0.710557
PRKAR2A	P13861	0.07 (-0.14 to 0.29)	0.49991	0.710557
PMS1	P54277	-0.07 (-0.28 to 0.14)	0.501585	0.712442
GSAP	A4D1B5	0.07 (-0.14 to 0.28)	0.501802	0.712442
NDST1	P52848	0.07 (-0.14 to 0.28)	0.50206	0.712442
EREG	O14944	0.07 (-0.14 to 0.28)	0.503392	0.713942
CTHRC1	Q96CG8	-0.07 (-0.29 to 0.14)	0.503683	0.713964
XIAP	P98170	0.07 (-0.14 to 0.29)	0.504442	0.714649
GALNT3	Q14435	0.07 (-0.14 to 0.29)	0.505875	0.716289
CLC	Q05315	-0.07 (-0.29 to 0.14)	0.506592	0.716912
CFI	P05156	0.07 (-0.14 to 0.28)	0.506939	0.717011
TGM2	P21980	0.07 (-0.14 to 0.28)	0.507526	0.71745
LETM1	O95202	-0.07 (-0.29 to 0.14)	0.508242	0.717795
TNFRSF13C	Q96RJ3	-0.07 (-0.27 to 0.14)	0.508323	0.717795
SELENOP	P49908	0.08 (-0.15 to 0.3)	0.508739	0.717992
GLRX5	Q86SX6	0.07 (-0.14 to 0.27)	0.509462	0.71819
PDAP1	Q13442	0.07 (-0.14 to 0.28)	0.510191	0.71819
MED18	Q9BUE0	0.07 (-0.14 to 0.28)	0.510318	0.71819
SUSD1	Q6UWL2	0.07 (-0.14 to 0.29)	0.510565	0.71819
PALM2	Q8IXS6	0.07 (-0.13 to 0.26)	0.510571	0.71819
LPA	P08519	-0.06 (-0.25 to 0.12)	0.510677	0.71819
EDN1	P05305	0.07 (-0.14 to 0.28)	0.511037	0.71819
LY75	O60449	0.07 (-0.13 to 0.27)	0.511094	0.71819
ZBTB17	Q13105	0.07 (-0.14 to 0.28)	0.511409	0.718243
OBP2B	Q9NPH6	-0.06 (-0.25 to 0.12)	0.512177	0.718553
PAG1	Q9NWQ8	0.07 (-0.13 to 0.27)	0.512184	0.718553
LGALS7_LGALS7B	P47929	0.07 (-0.14 to 0.28)	0.512692	0.718565
MEP1A	Q16819	0.07 (-0.13 to 0.26)	0.512865	0.718565
SLITRK2	Q9H156	0.07 (-0.13 to 0.26)	0.513023	0.718565
C1QTNF9	P0C862	0.07 (-0.14 to 0.28)	0.513649	0.719053
FOXJ3	Q9UPW0	-0.07 (-0.29 to 0.15)	0.514273	0.719539
CLINT1	Q14677	-0.07 (-0.29 to 0.14)	0.515379	0.720697
UROS	P10746	0.07 (-0.13 to 0.27)	0.51591	0.721052
RBPMS	Q93062	0.07 (-0.15 to 0.3)	0.516786	0.721803
LYN	P07948	0.07 (-0.14 to 0.28)	0.517004	0.721803
IL11	P20809	0.07 (-0.14 to 0.28)	0.517858	0.72258
TP53	P04637	0.07 (-0.14 to 0.28)	0.518118	0.72258
IL1RL1	Q01638	0.06 (-0.13 to 0.26)	0.518545	0.722786
CDC26	Q8NHZ8	0.07 (-0.14 to 0.28)	0.521075	0.725121
EDIL3	O43854	-0.07 (-0.28 to 0.14)	0.521095	0.725121
VWA1	Q6PCB0	0.07 (-0.14 to 0.27)	0.52129	0.725121
GIGYF2	Q6Y7W6	0.07 (-0.14 to 0.27)	0.521338	0.725121
OLR1	P78380	-0.07 (-0.28 to 0.14)	0.522263	0.726019
TDP1	Q9NUW8	-0.07 (-0.28 to 0.14)	0.524028	0.727211
DAB2	P98082	0.07 (-0.14 to 0.28)	0.524292	0.727211
APOC1	P02654	-0.06 (-0.26 to 0.13)	0.524342	0.727211
RAB2B	Q8WUD1	-0.07 (-0.28 to 0.14)	0.5245	0.727211
OSM	P13725	-0.07 (-0.29 to 0.15)	0.5246	0.727211
SUGP1	Q8IWZ8	-0.07 (-0.29 to 0.15)	0.524803	0.727211
CRHR1	P34998	-0.07 (-0.29 to 0.15)	0.525606	0.72784
AAMDC	Q9H7C9	0.07 (-0.14 to 0.27)	0.526036	0.72784
PRKRA	O75569	-0.07 (-0.29 to 0.15)	0.526099	0.72784
EPN1	Q9Y6I3	-0.07 (-0.28 to 0.14)	0.526968	0.728655
EIF4B	P23588	0.07 (-0.14 to 0.28)	0.527434	0.72888
FABP5	Q01469	0.07 (-0.14 to 0.28)	0.527693	0.72888
NUB1	Q9Y5A7	0.07 (-0.15 to 0.29)	0.528908	0.730169
SAA4	P35542	-0.06 (-0.27 to 0.14)	0.529313	0.73034
PACS2	Q86VP3	0.07 (-0.15 to 0.28)	0.530033	0.730944
ARG2	P78540	-0.07 (-0.27 to 0.14)	0.53135	0.732371
DUSP3	P51452	0.07 (-0.15 to 0.3)	0.532161	0.733056
ROBO4	Q8WZ75	0.07 (-0.14 to 0.28)	0.532583	0.733056
STAB2	Q8WWQ8	0.07 (-0.15 to 0.3)	0.532695	0.733056
RAD23B	P54727	0.07 (-0.14 to 0.27)	0.533442	0.733695
CCT5	P48643	0.07 (-0.15 to 0.28)	0.53505	0.735516
SFTPA1	Q8IWL2	-0.07 (-0.28 to 0.14)	0.535569	0.73554
SOWAHA	Q2M3V2	-0.07 (-0.29 to 0.15)	0.535722	0.73554
KYAT1	Q16773	0.06 (-0.14 to 0.27)	0.535917	0.73554
APRT	P07741	0.07 (-0.14 to 0.28)	0.536444	0.735873
COL9A1	P20849	0.07 (-0.15 to 0.28)	0.536906	0.736117
INSL5	Q9Y5Q6	0.07 (-0.14 to 0.28)	0.539352	0.738978
TRAF3	Q13114-2	0.06 (-0.14 to 0.27)	0.539562	0.738978
CD40LG	P29965	-0.06 (-0.27 to 0.14)	0.539858	0.738992
IL25	Q9H293	0.07 (-0.15 to 0.28)	0.541042	0.740223
FGFBP3	Q8TAT2	0.07 (-0.15 to 0.28)	0.542273	0.741245
DDR1	Q08345	0.06 (-0.14 to 0.26)	0.54236	0.741245
IL7R	P16871	0.07 (-0.14 to 0.27)	0.54366	0.742093
NAMPT	P43490	-0.06 (-0.27 to 0.14)	0.543784	0.742093
CDC42BPB	Q9Y5S2	0.06 (-0.14 to 0.27)	0.543887	0.742093
TNFAIP2	Q03169	-0.07 (-0.28 to 0.15)	0.544366	0.742093
CRH	P06850	0.07 (-0.15 to 0.29)	0.544412	0.742093
PXN	P49023	-0.07 (-0.29 to 0.15)	0.545536	0.743077
SGSH	P51688	-0.07 (-0.28 to 0.15)	0.545706	0.743077
BSND	Q8WZ55	-0.07 (-0.29 to 0.15)	0.546718	0.744064
DRG2	P55039	0.06 (-0.15 to 0.27)	0.548266	0.745476
LRRC38	Q5VT99	0.06 (-0.14 to 0.27)	0.548634	0.745476
METAP2	P50579	0.06 (-0.14 to 0.27)	0.549041	0.745476
CD2	P06729	0.07 (-0.15 to 0.28)	0.549222	0.745476
NFAT5	O94916	0.06 (-0.15 to 0.28)	0.550159	0.745476
MAVS	Q7Z434	0.07 (-0.15 to 0.28)	0.5503	0.745476
OTUD7B	Q6GQQ9	0.06 (-0.15 to 0.27)	0.550792	0.745476
CCL7	P80098	-0.06 (-0.26 to 0.14)	0.551081	0.745476
GIMAP8	Q8ND71	-0.07 (-0.3 to 0.16)	0.551095	0.745476
CYTH3	O43739	-0.07 (-0.28 to 0.15)	0.551156	0.745476
TPR	P12270	-0.07 (-0.29 to 0.15)	0.55131	0.745476
CALCA	P01258	0.06 (-0.14 to 0.26)	0.551422	0.745476
ATXN10	Q9UBB4	0.07 (-0.16 to 0.29)	0.551491	0.745476
SCN3B	Q9NY72	-0.07 (-0.28 to 0.15)	0.552103	0.745914
NXPE4	Q6UWF7	-0.06 (-0.28 to 0.15)	0.554315	0.748455
CEP20	Q96NB1	-0.07 (-0.29 to 0.15)	0.554561	0.748455
ITGA6	P23229	0.07 (-0.16 to 0.29)	0.555672	0.749421
BPIFB2	Q8N4F0	0.06 (-0.14 to 0.27)	0.555927	0.749421
GPRC5C	Q9NQ84	0.06 (-0.14 to 0.27)	0.556149	0.749421
FZD8	Q9H461	0.07 (-0.16 to 0.3)	0.556432	0.749421
SMS	P52788	0.07 (-0.16 to 0.29)	0.559317	0.751896
RBPMS2	Q6ZRY4	0.06 (-0.15 to 0.27)	0.559682	0.751896
DNAJC6	O75061	0.06 (-0.15 to 0.27)	0.559763	0.751896
CDKN2D	P55273	0.06 (-0.15 to 0.28)	0.560026	0.751896
RELB	Q01201	-0.06 (-0.27 to 0.14)	0.560156	0.751896
PHYKPL	Q8IUZ5	0.06 (-0.14 to 0.25)	0.560205	0.751896
GPD1	P21695	-0.06 (-0.28 to 0.15)	0.560299	0.751896
MLLT1	Q03111	-0.06 (-0.28 to 0.15)	0.561054	0.752207
PLAT	P00750	0.06 (-0.15 to 0.28)	0.561461	0.752207
HRG	P04196	-0.06 (-0.24 to 0.13)	0.561498	0.752207
NCAN	O14594	0.06 (-0.14 to 0.26)	0.561691	0.752207
KLK15	Q9H2R5	-0.06 (-0.27 to 0.15)	0.562296	0.752572
DOK1	Q99704	0.06 (-0.15 to 0.28)	0.562824	0.752572
YOD1	Q5VVQ6	0.06 (-0.14 to 0.26)	0.562974	0.752572
ATXN3	P54252	0.06 (-0.15 to 0.27)	0.563123	0.752572
PCDHB15	Q9Y5E8	-0.06 (-0.27 to 0.15)	0.563796	0.753083
CHCHD6	Q9BRQ6	0.06 (-0.15 to 0.27)	0.565061	0.754072
CYB5R2	Q6BCY4	0.06 (-0.15 to 0.28)	0.565447	0.754072
DOC2B	Q14184	0.07 (-0.16 to 0.29)	0.565522	0.754072
GRSF1	Q12849	0.06 (-0.15 to 0.27)	0.5657	0.754072
TWF2	Q6IBS0	0.06 (-0.15 to 0.27)	0.566975	0.755065
SCGB2A2	Q13296	0.06 (-0.15 to 0.27)	0.567026	0.755065
RECK	O95980	0.06 (-0.15 to 0.28)	0.567625	0.755474
PGR	P06401	0.06 (-0.15 to 0.27)	0.568967	0.75665
LSP1	P33241	-0.06 (-0.27 to 0.15)	0.569092	0.75665
CSPG5	O95196	0.06 (-0.14 to 0.26)	0.570996	0.758793
LTB	Q06643	-0.06 (-0.26 to 0.15)	0.571385	0.758921
APEX1	P27695	-0.06 (-0.28 to 0.15)	0.572354	0.759469
TANK	Q92844	0.06 (-0.16 to 0.28)	0.572383	0.759469
ITPRIP	Q8IWB1	-0.06 (-0.28 to 0.15)	0.57286	0.759713
DCLRE1C	Q96SD1	0.06 (-0.15 to 0.28)	0.573742	0.760427
EIF2S2	P20042	0.06 (-0.15 to 0.28)	0.574082	0.760427
VAMP5	O95183	0.06 (-0.14 to 0.25)	0.574277	0.760427
DLG4	P78352	0.06 (-0.15 to 0.28)	0.575708	0.761932
GMPR	P36959	0.06 (-0.15 to 0.27)	0.576242	0.76225
LILRA6	Q6PI73	0.06 (-0.16 to 0.28)	0.577176	0.763097
TRIM58	Q8NG06	0.06 (-0.15 to 0.27)	0.578212	0.764042
LSM8	O95777	0.06 (-0.15 to 0.28)	0.578481	0.764042
SBSN	Q6UWP8	0.06 (-0.15 to 0.28)	0.579192	0.764593
VPS37A	Q8NEZ2	0.06 (-0.16 to 0.28)	0.579532	0.764652
MST1	P26927	-0.07 (-0.3 to 0.17)	0.58004	0.764933
TRAF3IP2	O43734	0.06 (-0.15 to 0.26)	0.58123	0.766113
FAM171A2	A8MVW0	0.06 (-0.15 to 0.27)	0.581881	0.766581
PHACTR2	O75167	0.06 (-0.16 to 0.28)	0.584193	0.769237
IL31RA	Q8NI17	-0.06 (-0.27 to 0.15)	0.585032	0.769951
AXIN1	O15169	0.06 (-0.15 to 0.27)	0.585745	0.770498
TFRC	P02786	0.06 (-0.15 to 0.26)	0.586416	0.770747
TPM3	P06753	-0.06 (-0.3 to 0.17)	0.586528	0.770747
IFT20	Q8IY31	-0.06 (-0.28 to 0.16)	0.587716	0.771917
HEPACAM2	A8MVW5	0.06 (-0.15 to 0.26)	0.588487	0.772493
CHEK2	O96017	-0.06 (-0.26 to 0.15)	0.58875	0.772493
HSPA1A	P0DMV8	0.06 (-0.15 to 0.26)	0.58972	0.772779
ANKRA2	Q9H9E1	-0.06 (-0.27 to 0.16)	0.589828	0.772779
PSMD1	Q99460	0.06 (-0.16 to 0.28)	0.589862	0.772779
PZP	P20742	0.04 (-0.11 to 0.2)	0.591548	0.774596
JUN	P05412	-0.06 (-0.29 to 0.16)	0.592253	0.775128
ECHS1	P30084	-0.06 (-0.26 to 0.15)	0.593184	0.775956
PPP1CC	P36873	0.06 (-0.16 to 0.27)	0.594404	0.777159
KIAA0319	Q5VV43	0.06 (-0.16 to 0.27)	0.595122	0.777706
C1QTNF5	Q9BXJ0	0.05 (-0.15 to 0.25)	0.595987	0.778441
AP1G2	O75843	0.06 (-0.16 to 0.27)	0.596285	0.778441
PRTG	Q2VWP7	-0.06 (-0.26 to 0.15)	0.597194	0.779106
FGD3	Q5JSP0	-0.06 (-0.27 to 0.16)	0.597737	0.779106
BRK1	Q8WUW1	0.05 (-0.15 to 0.25)	0.597947	0.779106
GADD45B	O75293	0.06 (-0.17 to 0.3)	0.597995	0.779106
PLEKHO1	Q53GL0	0.06 (-0.16 to 0.27)	0.599454	0.780057
NT5E	P21589	-0.06 (-0.26 to 0.15)	0.599491	0.780057
NECAP2	Q9NVZ3	-0.06 (-0.28 to 0.16)	0.599815	0.780057
AKT3	Q9Y243	0.06 (-0.15 to 0.27)	0.600222	0.780057
CAMKK1	Q8N5S9	-0.06 (-0.26 to 0.15)	0.600229	0.780057
[truncated: 598 more rows]

## Sheet: Table S5 - Proteins vs. ECV
SUPPLEMENTAL TABLE S5. Prevalence ratios of elevated ECV (≥30% among women and ≥28% among men) per standard deviation increment in plasma protein abundance, estimated using modified Poisson regression. Model 1 adjusts for age, sex, race, ethnicity, and eGFR; Model 2 further adjusts for HIV serostatus and hepatitis C infection status; Model 3 further adjusts for education, pack-years of smoking, h…
Protein	MODEL 1			MODEL 2			MODEL 3
	Estimate (95% CI)	p-value	FDR	Estimate (95% CI)	p-value	FDR	Estimate (95% CI)	p-value	FDR
IGFBP4	1.2 (1.1 to 1.32)	8.99337e-05	0.00461417	1.19 (1.08 to 1.31)	0.000397088	0.00643341	1.19 (1.07 to 1.31)	0.00078395	0.0137526
NPC2	1.24 (1.12 to 1.38)	2.88017e-05	0.00313144	1.23 (1.11 to 1.37)	0.000144066	0.00643341	1.21 (1.08 to 1.35)	0.00090849	0.0137526
PSAP	1.24 (1.12 to 1.38)	2.70898e-05	0.00313144	1.23 (1.1 to 1.37)	0.00028916	0.00643341	1.21 (1.08 to 1.35)	0.00100686	0.0137526
JAM2	1.21 (1.1 to 1.34)	9.07195e-05	0.00461417	1.19 (1.07 to 1.31)	0.000738659	0.00686071	1.18 (1.07 to 1.31)	0.00111	0.0137526
COL4A1	1.23 (1.12 to 1.35)	2.40758e-05	0.00313144	1.21 (1.09 to 1.34)	0.000228654	0.00643341	1.18 (1.07 to 1.3)	0.00125024	0.0137526
FOLR2	1.17 (1.07 to 1.29)	0.000780108	0.0131718	1.14 (1.02 to 1.26)	0.0163799	0.0325129	1.17 (1.06 to 1.3)	0.00279899	0.0212067
LY6D	1.16 (1.06 to 1.27)	0.00101749	0.0142432	1.16 (1.06 to 1.27)	0.00141584	0.0106188	1.15 (1.05 to 1.27)	0.00284084	0.0212067
LAYN	1.22 (1.11 to 1.34)	3.0898e-05	0.00313144	1.19 (1.08 to 1.31)	0.000500376	0.00643341	1.16 (1.05 to 1.28)	0.00342623	0.0212067
TNFRSF10B	1.21 (1.1 to 1.33)	8.86551e-05	0.00461417	1.19 (1.08 to 1.31)	0.000597814	0.00672541	1.17 (1.05 to 1.3)	0.00347204	0.0212067
CPXM2	1.18 (1.06 to 1.31)	0.00153664	0.0164533	1.15 (1.04 to 1.28)	0.00600254	0.0238655	1.16 (1.05 to 1.28)	0.0039717	0.0212067
WFDC2	1.2 (1.1 to 1.32)	0.000126595	0.00555751	1.19 (1.08 to 1.31)	0.000483552	0.00643341	1.16 (1.05 to 1.28)	0.00473781	0.0212067
TNFRSF19	1.19 (1.08 to 1.32)	0.000618841	0.0123487	1.18 (1.07 to 1.32)	0.0016531	0.0108594	1.16 (1.05 to 1.29)	0.00532606	0.0212067
TFF3	1.19 (1.08 to 1.3)	0.000234555	0.00686464	1.18 (1.07 to 1.3)	0.000762301	0.00686071	1.15 (1.04 to 1.27)	0.00535363	0.0212067
SHISA5	1.19 (1.08 to 1.31)	0.00037446	0.00966987	1.16 (1.05 to 1.29)	0.00393331	0.01934	1.16 (1.05 to 1.3)	0.00539808	0.0212067
IGFBP2	1.25 (1.12 to 1.39)	3.56656e-05	0.00313144	1.23 (1.1 to 1.37)	0.000241271	0.00643341	1.19 (1.05 to 1.35)	0.00609819	0.02236
ASAH1	1.19 (1.08 to 1.32)	0.000541427	0.0123487	1.18 (1.05 to 1.32)	0.00433071	0.0194882	1.16 (1.04 to 1.3)	0.0079571	0.0243332
EPHB4	1.2 (1.09 to 1.32)	0.000195775	0.00661117	1.17 (1.06 to 1.3)	0.00255709	0.0153425	1.14 (1.03 to 1.26)	0.00839367	0.0243332
IGFBPL1	1.15 (1.05 to 1.26)	0.00244877	0.0215002	1.12 (1.02 to 1.24)	0.0201471	0.0370049	1.13 (1.03 to 1.25)	0.00894409	0.0243332
HAVCR2	1.16 (1.06 to 1.28)	0.00181264	0.0177764	1.14 (1.02 to 1.27)	0.0163944	0.0325129	1.14 (1.03 to 1.27)	0.00920083	0.0243332
OGN	1.17 (1.05 to 1.3)	0.00536844	0.034658	1.15 (1.03 to 1.28)	0.0145786	0.0325129	1.16 (1.04 to 1.3)	0.00960056	0.0243332
CD27	1.19 (1.09 to 1.31)	0.000253745	0.00696212	1.16 (1.04 to 1.29)	0.00803257	0.0272587	1.15 (1.03 to 1.28)	0.00999635	0.0243332
GM2A	1.17 (1.06 to 1.3)	0.00279218	0.0240347	1.15 (1.03 to 1.28)	0.0167529	0.0325129	1.16 (1.03 to 1.3)	0.0112733	0.0243332
CKB	1.23 (1.1 to 1.36)	0.000144975	0.0056513	1.2 (1.08 to 1.34)	0.000938256	0.00767664	1.16 (1.03 to 1.31)	0.0117331	0.0243332
EDA2R	1.2 (1.07 to 1.33)	0.00117602	0.0142432	1.18 (1.05 to 1.32)	0.0039746	0.01934	1.16 (1.03 to 1.3)	0.0119094	0.0243332
CRIM1	1.19 (1.07 to 1.31)	0.000757265	0.0131718	1.15 (1.03 to 1.28)	0.0113032	0.0309255	1.15 (1.03 to 1.28)	0.0119606	0.0243332
TFPI2	1.15 (1.05 to 1.25)	0.00130895	0.0147341	1.11 (1.01 to 1.22)	0.029253	0.0480998	1.12 (1.03 to 1.23)	0.0122069	0.0243332
CKAP4	1.18 (1.07 to 1.29)	0.00104878	0.0142432	1.15 (1.03 to 1.27)	0.00981619	0.030464	1.14 (1.03 to 1.27)	0.0122884	0.0243332
FGL1	1.22 (1.11 to 1.35)	9.45958e-05	0.00461417	1.21 (1.07 to 1.36)	0.00168924	0.0108594	1.16 (1.03 to 1.31)	0.0123878	0.0243332
TNFRSF12A	1.14 (1.04 to 1.25)	0.00583119	0.035554	1.11 (1.01 to 1.22)	0.0293943	0.0480998	1.12 (1.02 to 1.23)	0.0128772	0.0244222
CD48	1.17 (1.07 to 1.28)	0.000423695	0.0103334	1.14 (1.03 to 1.27)	0.0120266	0.0309255	1.14 (1.03 to 1.28)	0.0156791	0.0285581
OCLN	1.16 (1.06 to 1.27)	0.00182522	0.0177764	1.14 (1.03 to 1.26)	0.0110124	0.0309255	1.13 (1.02 to 1.25)	0.0167473	0.0285581
TNFRSF1B	1.15 (1.05 to 1.26)	0.00198395	0.018531	1.12 (1.02 to 1.25)	0.0235004	0.0406738	1.13 (1.02 to 1.25)	0.0167605	0.0285581
REG4	1.19 (1.07 to 1.31)	0.000828597	0.0134724	1.17 (1.05 to 1.3)	0.0040829	0.01934	1.15 (1.03 to 1.29)	0.0172025	0.0285581
GDF15	1.17 (1.07 to 1.29)	0.000700081	0.0128057	1.15 (1.04 to 1.26)	0.00636414	0.0238655	1.13 (1.02 to 1.24)	0.0176541	0.0285581
NCR3LG1	1.16 (1.06 to 1.27)	0.00113025	0.0142432	1.13 (1.02 to 1.25)	0.0149554	0.0325129	1.12 (1.02 to 1.23)	0.019766	0.0310609
PIGR	1.19 (1.07 to 1.32)	0.00100918	0.0142432	1.17 (1.05 to 1.31)	0.00634647	0.0238655	1.14 (1.02 to 1.28)	0.0226778	0.0346466
CXCL16	1.18 (1.06 to 1.31)	0.00178608	0.0177764	1.15 (1.03 to 1.28)	0.0115174	0.0309255	1.13 (1.01 to 1.27)	0.0284927	0.042354
KRT19	1.19 (1.08 to 1.31)	0.000582292	0.0123487	1.16 (1.05 to 1.28)	0.00301289	0.0169475	1.13 (1.01 to 1.25)	0.0294694	0.0426531
PLAUR	1.17 (1.05 to 1.29)	0.00349629	0.0260531	1.15 (1.03 to 1.29)	0.0165791	0.0325129	1.13 (1.01 to 1.27)	0.032246	0.0454752
TNFRSF17	1.18 (1.07 to 1.31)	0.00120045	0.0142432	1.14 (1.02 to 1.27)	0.0165142	0.0325129	1.12 (1.01 to 1.26)	0.038592	0.053064
SLAMF7	1.19 (1.08 to 1.32)	0.000649463	0.0123963	1.15 (1.03 to 1.29)	0.0119587	0.0309255	1.13 (1.01 to 1.27)	0.0400456	0.0537197
EPHA2	1.18 (1.07 to 1.3)	0.00108065	0.0142432	1.14 (1.02 to 1.27)	0.016979	0.0325129	1.12 (1 to 1.26)	0.0432394	0.0546641
CLEC14A	1.17 (1.06 to 1.3)	0.00230518	0.0206567	1.14 (1.02 to 1.26)	0.0211346	0.0378927	1.12 (1 to 1.24)	0.0433199	0.0546641
RSPO3	1.14 (1.04 to 1.26)	0.00567724	0.0351318	1.13 (1.03 to 1.24)	0.0116095	0.0309255	1.11 (1 to 1.22)	0.0437313	0.0546641
ACVRL1	1.16 (1.06 to 1.27)	0.00162939	0.017031	1.13 (1.03 to 1.24)	0.0130879	0.0325129	1.11 (1 to 1.23)	0.0456868	0.0558395
TNFRSF14	1.17 (1.06 to 1.28)	0.00149915	0.0164531	1.13 (1.02 to 1.25)	0.0248787	0.0422469	1.11 (1 to 1.24)	0.0469637	0.0561522
SCARF2	1.18 (1.07 to 1.3)	0.0012738	0.0147158	1.14 (1.03 to 1.27)	0.0152026	0.0325129	1.11 (1 to 1.24)	0.0500267	0.0575115
SCG3	1.18 (1.07 to 1.31)	0.00115357	0.0142432	1.15 (1.04 to 1.28)	0.00934604	0.0300408	1.12 (1 to 1.25)	0.0501919	0.0575115
CX3CL1	1.17 (1.07 to 1.29)	0.00116367	0.0142432	1.14 (1.04 to 1.26)	0.00799704	0.0272587	1.1 (1 to 1.22)	0.0609835	0.0684508
C7	1.17 (1.07 to 1.28)	0.000613589	0.0123487	1.14 (1.03 to 1.25)	0.0081776	0.0272587	1.1 (0.99 to 1.23)	0.0639682	0.0694744
SPINK1	1.14 (1.04 to 1.24)	0.0065912	0.0380728	1.13 (1.02 to 1.24)	0.0141923	0.0325129	1.1 (0.99 to 1.22)	0.0644217	0.0694744
TXNDC5	1.14 (1.04 to 1.24)	0.00338074	0.0260376	1.12 (1.02 to 1.23)	0.0158202	0.0325129	1.1 (0.99 to 1.21)	0.0678636	0.0717788
SHBG	1.24 (1.11 to 1.4)	0.000217538	0.00682136	1.2 (1.05 to 1.37)	0.005675	0.0238655	1.13 (0.98 to 1.3)	0.0820145	0.0851094
SPINT2	1.16 (1.05 to 1.28)	0.0036768	0.0264609	1.13 (1.02 to 1.26)	0.0214725	0.0378927	1.09 (0.97 to 1.21)	0.133333	0.135802
CHGB	1.14 (1.03 to 1.25)	0.0102509	0.0494524	1.12 (1.02 to 1.24)	0.0184237	0.0345444	1.07 (0.96 to 1.19)	0.236239	0.236239
THBS2	1.15 (1.06 to 1.25)	0.000971924	0.0142432	1.11 (1.01 to 1.22)	0.0327357	0.052611
SMPD1	1.15 (1.05 to 1.26)	0.0028635	0.0241745	1.12 (1.01 to 1.24)	0.0338951	0.0535185
NUCB2	1.15 (1.04 to 1.28)	0.00791545	0.0428404	1.13 (1.01 to 1.26)	0.0350387	0.0543704
SEL1L	1.13 (1.04 to 1.23)	0.00306328	0.0249034	1.1 (1.01 to 1.19)	0.0373746	0.0570121
TNFRSF13B	1.14 (1.04 to 1.25)	0.0064893	0.0380728	1.1 (1 to 1.22)	0.0419808	0.0615244
LTBR	1.15 (1.04 to 1.27)	0.00568158	0.0351318	1.11 (1 to 1.23)	0.0424538	0.0615244
IL1R1	1.15 (1.05 to 1.27)	0.00363932	0.0264609	1.12 (1 to 1.24)	0.0430499	0.0615244
LGMN	1.16 (1.05 to 1.28)	0.00328397	0.0260376	1.12 (1 to 1.26)	0.043623	0.0615244
SPP1	1.15 (1.04 to 1.28)	0.00915119	0.045652	1.12 (1 to 1.24)	0.0441899	0.0615244
PODXL2	1.16 (1.06 to 1.27)	0.00186268	0.0177764	1.11 (1 to 1.23)	0.0450013	0.0615244
TIMP1	1.14 (1.04 to 1.24)	0.00332722	0.0260376	1.12 (1 to 1.24)	0.045628	0.0615244
CD14	1.17 (1.05 to 1.3)	0.00350144	0.0260531	1.12 (1 to 1.26)	0.0458015	0.0615244
COL5A1	1.15 (1.05 to 1.27)	0.0042724	0.0302513	1.11 (1 to 1.24)	0.0469899	0.0621926
ADAM9	1.15 (1.04 to 1.28)	0.00644566	0.0380728	1.12 (1 to 1.24)	0.0485622	0.063342
CD79B	1.15 (1.04 to 1.27)	0.0047246	0.0329222	1.11 (1 to 1.23)	0.0504024	0.0642767
LGALS4	1.14 (1.05 to 1.25)	0.00305345	0.0249034	1.1 (1 to 1.21)	0.0507071	0.0642767
BSG	1.13 (1.03 to 1.24)	0.00800207	0.0428404	1.1 (1 to 1.22)	0.0515049	0.0643811
ATRAID	1.14 (1.04 to 1.25)	0.0065427	0.0380728	1.1 (1 to 1.21)	0.053579	0.0660563
TNFRSF21	1.14 (1.04 to 1.26)	0.00750563	0.0417085	1.11 (1 to 1.23)	0.0544285	0.0661968
LTBP2	1.17 (1.06 to 1.29)	0.00230564	0.0206567	1.12 (1 to 1.26)	0.0555261	0.0666313
TPK1	1.14 (1.04 to 1.25)	0.00705616	0.0402293	1.1 (1 to 1.22)	0.0589716	0.0698347
OSCAR	1.15 (1.04 to 1.27)	0.00770051	0.0422566	1.11 (0.99 to 1.25)	0.0638539	0.0746345
RNASE6	1.13 (1.03 to 1.23)	0.00839959	0.0437136	1.09 (0.99 to 1.2)	0.065624	0.07572
PLA2G15	1.13 (1.04 to 1.23)	0.00568191	0.0351318	1.11 (0.99 to 1.23)	0.0688148	0.0783966
EFNA4	1.15 (1.04 to 1.27)	0.00731162	0.0411513	1.11 (0.99 to 1.24)	0.0705013	0.0793139
GIPC2	1.11 (1.03 to 1.2)	0.00846392	0.0437136	1.08 (0.99 to 1.18)	0.0732477	0.0813863
CTSL	1.14 (1.03 to 1.25)	0.00829122	0.0437136	1.1 (0.99 to 1.21)	0.0752802	0.0826246
CTSZ	1.14 (1.04 to 1.24)	0.00500478	0.0338238	1.1 (0.99 to 1.22)	0.0762768	0.0827097
NECTIN2	1.14 (1.03 to 1.25)	0.00947565	0.0467394	1.1 (0.99 to 1.22)	0.0789253	0.0845628
PILRA	1.14 (1.03 to 1.25)	0.00860079	0.043904	1.1 (0.99 to 1.23)	0.082037	0.0868627
KLRK1	1.16 (1.05 to 1.29)	0.00500809	0.0338238	1.11 (0.98 to 1.26)	0.09188	0.0961535
VCAM1	1.14 (1.04 to 1.25)	0.0053203	0.034658	1.1 (0.98 to 1.23)	0.102483	0.106017
SIGLEC1	1.14 (1.04 to 1.24)	0.00521994	0.034658	1.09 (0.98 to 1.22)	0.110767	0.113285
TNFRSF8	1.12 (1.03 to 1.22)	0.00889655	0.0448918	1.08 (0.98 to 1.19)	0.1404	0.141977
LY9	1.13 (1.03 to 1.24)	0.0101927	0.0494524	1.07 (0.96 to 1.19)	0.19482	0.19482
ENPP6	1.19 (1.09 to 1.31)	0.000154477	0.0056513	OPPOSING DIRECTION AS HIV SEROPOSITIVITY ESTIMATE
DSC2	1.14 (1.03 to 1.26)	0.0110553	0.0517006
CD300E	1.14 (1.03 to 1.26)	0.0110664	0.0517006
DLL1	1.13 (1.03 to 1.25)	0.0110703	0.0517006
ICAM2	1.15 (1.03 to 1.27)	0.0112266	0.0518788
SCARB2	1.14 (1.03 to 1.27)	0.0115187	0.052674
NTproBNP	1.14 (1.03 to 1.26)	0.0118098	0.0534483
CD83	1.13 (1.03 to 1.25)	0.0122987	0.055093
B3GNT7	1.14 (1.03 to 1.26)	0.0124949	0.0551598
CPVL	1.14 (1.03 to 1.26)	0.0127143	0.0551598
PDGFRA	1.13 (1.03 to 1.25)	0.0127543	0.0551598
LUZP2	1.11 (1.02 to 1.2)	0.0128162	0.0551598
BTN2A1	1.13 (1.03 to 1.25)	0.0129875	0.0553545
IL10RB	1.13 (1.03 to 1.24)	0.0131948	0.0556974
IGFBP3	0.88 (0.8 to 0.97)	0.0135413	0.0561756
SPON1	1.13 (1.03 to 1.25)	0.013564	0.0561756
IL18BP	1.13 (1.02 to 1.24)	0.013879	0.0564583
TNFRSF11A	1.14 (1.03 to 1.26)	0.0138895	0.0564583
RNF149	1.14 (1.03 to 1.26)	0.0141339	0.0565446
CSF1	1.13 (1.03 to 1.25)	0.0141684	0.0565446
IFI30	1.12 (1.02 to 1.23)	0.015421	0.0609892
MDK	1.13 (1.02 to 1.25)	0.0158607	0.0620512
CXCL9	1.12 (1.02 to 1.23)	0.0159722	0.0620512
ANGPTL1	1.13 (1.02 to 1.24)	0.0166494	0.0641148
CD163	1.12 (1.02 to 1.24)	0.0174595	0.0665921
LAIR1	1.1 (1.02 to 1.19)	0.0179332	0.0665921
ESAM	1.13 (1.02 to 1.25)	0.0179391	0.0665921
NBL1	1.13 (1.02 to 1.25)	0.0180229	0.0665921
GLB1	1.11 (1.02 to 1.21)	0.0180512	0.0665921
AGRN	1.13 (1.02 to 1.25)	0.0184357	0.067444
TNFSF13B	1.13 (1.02 to 1.25)	0.0188942	0.06855
CD80	1.12 (1.02 to 1.23)	0.0197229	0.0709018
TNFRSF9	1.12 (1.02 to 1.24)	0.0200079	0.0709018
PPP1R14D	1.12 (1.02 to 1.23)	0.0200269	0.0709018
FABP1	1.12 (1.02 to 1.23)	0.0202398	0.0710822
BCAM	1.12 (1.02 to 1.24)	0.0209574	0.0730181
CLEC4A	0.89 (0.81 to 0.98)	0.0224423	0.0775762
CTSF	1.12 (1.02 to 1.24)	0.0226846	0.0777263
VSIR	1.12 (1.02 to 1.23)	0.022979	0.0777263
ELN	1.13 (1.02 to 1.27)	0.0231111	0.0777263
CD46	1.12 (1.01 to 1.23)	0.0234119	0.0777263
PDCD1LG2	1.12 (1.02 to 1.23)	0.0234644	0.0777263
ARHGEF5	1.12 (1.02 to 1.24)	0.023681	0.0777263
POF1B	1.12 (1.02 to 1.24)	0.0237251	0.0777263
SIAE	1.11 (1.01 to 1.22)	0.0241263	0.078455
SLAMF1	1.12 (1.01 to 1.23)	0.024409	0.0787907
CD302	1.11 (1.01 to 1.22)	0.0248568	0.0796506
CTSC	1.11 (1.01 to 1.21)	0.0261408	0.0831581
CD74	1.11 (1.01 to 1.21)	0.0264011	0.083382
FAS	1.11 (1.01 to 1.21)	0.0277991	0.08651
NME3	1.12 (1.01 to 1.23)	0.0279296	0.08651
GUCA2A	1.11 (1.01 to 1.23)	0.0281323	0.08651
TNFRSF4	1.11 (1.01 to 1.22)	0.0281798	0.08651
MAMDC2	1.11 (1.01 to 1.22)	0.0286423	0.0873193
CXCL11	1.11 (1.01 to 1.21)	0.030048	0.0909729
MCFD2	1.11 (1.01 to 1.23)	0.0305554	0.0918755
MSTN	0.9 (0.81 to 0.99)	0.0307836	0.091932
HGFAC	0.92 (0.85 to 0.99)	0.0311522	0.0924042
CTSD	1.1 (1.01 to 1.21)	0.0317785	0.0929145
SPINK4	1.13 (1.01 to 1.25)	0.031869	0.0929145
SIRPB1	1.12 (1.01 to 1.24)	0.0321767	0.0929145
CRTAM	1.11 (1.01 to 1.23)	0.0323817	0.0929145
CD28	1.1 (1.01 to 1.21)	0.0323825	0.0929145
ADA2	1.12 (1.01 to 1.24)	0.0327362	0.0933193
CD274	1.11 (1.01 to 1.22)	0.0332855	0.094273
DCTPP1	1.12 (1.01 to 1.24)	0.0345204	0.0965653
AXL	1.11 (1.01 to 1.23)	0.0345348	0.0965653
REG3A	1.1 (1.01 to 1.21)	0.0347597	0.0965792
CCL20	1.11 (1.01 to 1.22)	0.0351226	0.0967998
IL12RB1	1.12 (1.01 to 1.24)	0.0352801	0.0967998
FAM3B	1.11 (1.01 to 1.23)	0.0360646	0.0980763
PROS1	0.91 (0.83 to 0.99)	0.0361922	0.0980763
CHRDL1	1.12 (1.01 to 1.24)	0.0368595	0.0987377
CD160	1.11 (1.01 to 1.23)	0.0368861	0.0987377
TNFRSF1A	1.11 (1.01 to 1.22)	0.0377778	0.100512
REG1A	1.11 (1.01 to 1.22)	0.0384354	0.101064
LGALS9	1.11 (1.01 to 1.22)	0.0384456	0.101064
CEACAM21	1.13 (1.01 to 1.26)	0.0389425	0.10176
PGF	1.1 (1 to 1.21)	0.039692	0.103105
CTSS	1.1 (1 to 1.21)	0.0408679	0.104653
SDC1	1.09 (1 to 1.19)	0.0410392	0.104653
PILRB	1.11 (1 to 1.23)	0.0414051	0.104653
B2M	1.11 (1 to 1.23)	0.0414882	0.104653
PLA2G10	1.11 (1 to 1.23)	0.0415243	0.104653
PIK3IP1	1.11 (1 to 1.23)	0.0421254	0.104653
SEZ6L	1.12 (1 to 1.26)	0.0421798	0.104653
CCL8	1.12 (1 to 1.24)	0.042195	0.104653
AREG	1.1 (1 to 1.22)	0.0437831	0.107488
CLIC5	1.1 (1 to 1.21)	0.0438762	0.107488
ANGPT2	1.11 (1 to 1.23)	0.0442665	0.107488
ICAM1	1.11 (1 to 1.23)	0.0443174	0.107488
CDH1	1.11 (1 to 1.22)	0.0456386	0.110084
GZMA	1.09 (1 to 1.18)	0.0468239	0.112326
BMPER	1.11 (1 to 1.23)	0.0482983	0.115233
ICAM3	1.1 (1 to 1.21)	0.0497294	0.117419
EFEMP1	1.11 (1 to 1.23)	0.0497494	0.117419
CD7	1.1 (1 to 1.2)	0.0506174	0.118829
MARCO	1.1 (1 to 1.21)	0.0508988	0.118854
THBD	1.11 (1 to 1.22)	0.051391	0.119369
FCGR2B	0.91 (0.83 to 1)	0.0520053	0.12016
VSIG4	1.1 (1 to 1.21)	0.0523169	0.120247
RGMB	1.1 (1 to 1.21)	0.0529354	0.121035
CCN4	1.1 (1 to 1.21)	0.0545918	0.124175
IL22	1.1 (1 to 1.21)	0.0556772	0.12592
CCL17	1.1 (1 to 1.22)	0.0559324	0.12592
SCPEP1	1.09 (1 to 1.2)	0.0563454	0.126202
ACY3	1.1 (1 to 1.22)	0.0569135	0.126828
CCL25	1.1 (1 to 1.22)	0.0584121	0.12951
CD40	1.1 (1 to 1.21)	0.0601932	0.132788
CD300C	1.1 (1 to 1.22)	0.061076	0.134062
COL3A1	1.1 (0.99 to 1.21)	0.0672354	0.146848
GCNT1	1.1 (0.99 to 1.23)	0.0696103	0.15079
ITGB7	1.09 (0.99 to 1.2)	0.0697273	0.15079
GOLM2	1.09 (0.99 to 1.2)	0.0714887	0.153816
NOTCH3	1.1 (0.99 to 1.21)	0.0718277	0.153816
SCARF1	1.1 (0.99 to 1.21)	0.0730424	0.155658
UBE2L6	1.09 (0.99 to 1.2)	0.0744489	0.157091
CST5	1.09 (0.99 to 1.2)	0.0747337	0.157091
RNASET2	1.1 (0.99 to 1.21)	0.0747881	0.157091
SPON2	1.1 (0.99 to 1.22)	0.0752908	0.157394
CTSO	1.09 (0.99 to 1.19)	0.0761463	0.158428
CD4	1.09 (0.99 to 1.2)	0.076914	0.15927
ITGBL1	1.08 (0.99 to 1.18)	0.0779509	0.159972
TGFBR3	1.09 (0.99 to 1.21)	0.0779819	0.159972
CXCL10	1.09 (0.99 to 1.19)	0.0792007	0.160733
TINAGL1	1.09 (0.99 to 1.2)	0.0792893	0.160733
TGFBR2	1.09 (0.99 to 1.21)	0.0794514	0.160733
COLEC12	1.1 (0.99 to 1.22)	0.0805224	0.162153
TCN2	1.09 (0.99 to 1.21)	0.0813536	0.162518
IL6ST	1.09 (0.99 to 1.2)	0.0814439	0.162518
GDNF	1.09 (0.99 to 1.19)	0.0821916	0.163267
CD300A	1.09 (0.99 to 1.2)	0.0844149	0.166929
TIE1	1.1 (0.99 to 1.23)	0.0848594	0.167055
IL32	1.09 (0.99 to 1.21)	0.0879942	0.171789
NPDC1	1.09 (0.99 to 1.2)	0.0880469	0.171789
GASK1A	0.92 (0.83 to 1.01)	0.0896531	0.174125
AMIGO2	1.09 (0.99 to 1.21)	0.0900372	0.174125
FABP2	1.09 (0.99 to 1.2)	0.0926146	0.178324
SORCS2	1.1 (0.98 to 1.22)	0.0932956	0.17885
GRN	1.09 (0.99 to 1.2)	0.0953386	0.181972
ADGRG1	1.08 (0.99 to 1.19)	0.0970535	0.184444
CCL15	1.09 (0.98 to 1.2)	0.101304	0.191692
BTN3A2	1.09 (0.98 to 1.2)	0.103921	0.195799
IL2RA	1.08 (0.98 to 1.19)	0.105048	0.196617
PDCD1	1.08 (0.98 to 1.19)	0.105367	0.196617
L1CAM	1.09 (0.98 to 1.21)	0.105698	0.196617
CNTN3	0.92 (0.83 to 1.02)	0.106497	0.197266
MUC13	1.07 (0.99 to 1.17)	0.107181	0.197699
TNFRSF10A	1.08 (0.98 to 1.2)	0.108178	0.198703
SPRING1	1.07 (0.98 to 1.17)	0.110314	0.201621
F2R	1.09 (0.98 to 1.22)	0.110685	0.201621
CCL11	1.09 (0.98 to 1.21)	0.113518	0.205928
SIGLEC10	1.08 (0.98 to 1.19)	0.12215	0.220098
FBLN2	1.08 (0.98 to 1.19)	0.122332	0.220098
LAMA4	1.08 (0.98 to 1.2)	0.123108	0.220589
F11R	1.08 (0.98 to 1.2)	0.126778	0.225641
PAM	1.09 (0.98 to 1.21)	0.127388	0.225641
LAG3	1.07 (0.98 to 1.17)	0.127469	0.225641
RNASE1	1.08 (0.98 to 1.19)	0.128587	0.225845
CDH17	1.08 (0.98 to 1.2)	0.128614	0.225845
FAM3C	1.08 (0.98 to 1.2)	0.129238	0.226038
NRP2	1.09 (0.97 to 1.21)	0.132918	0.231363
IGLC2	1.08 (0.98 to 1.19)	0.133337	0.231363
IL19	1.08 (0.98 to 1.2)	0.134658	0.232735
WIF1	1.08 (0.98 to 1.19)	0.135992	0.23412
MYDGF	1.08 (0.98 to 1.19)	0.138602	0.237681
SLAMF8	1.08 (0.98 to 1.19)	0.139849	0.238885
CCL14	1.08 (0.97 to 1.2)	0.140759	0.239428
FCAMR	1.08 (0.97 to 1.21)	0.141535	0.239428
C1QA	1.08 (0.97 to 1.2)	0.141803	0.239428
CD72	1.08 (0.97 to 1.2)	0.143672	0.241656
MZB1	1.08 (0.97 to 1.19)	0.144802	0.242507
SEMA7A	1.08 (0.98 to 1.19)	0.145283	0.242507
HLA-DRA	1.07 (0.97 to 1.19)	0.148291	0.246488
NOTCH1	1.08 (0.97 to 1.2)	0.149375	0.246488
DDC	1.08 (0.97 to 1.19)	0.149714	0.246488
FCRL3	1.08 (0.97 to 1.2)	0.149914	0.246488
ROR1	1.08 (0.97 to 1.19)	0.152602	0.249972
SULT2A1	1.07 (0.98 to 1.17)	0.15321	0.250034
CXCL8	1.07 (0.97 to 1.18)	0.160401	0.260801
PGLYRP2	0.93 (0.84 to 1.03)	0.1631	0.263659
ATOX1	1.07 (0.97 to 1.19)	0.16336	0.263659
SCG2	1.07 (0.97 to 1.19)	0.165423	0.265291
RNASE4	1.08 (0.97 to 1.2)	0.16558	0.265291
RELT	1.07 (0.97 to 1.19)	0.166798	0.266271
CANT1	1.07 (0.97 to 1.19)	0.167523	0.266458
EFCAB14	1.07 (0.97 to 1.19)	0.171888	0.271545
SIGLEC6	1.07 (0.97 to 1.18)	0.172028	0.271545
TYMP	1.07 (0.97 to 1.17)	0.172576	0.271545
PTPRC	1.07 (0.97 to 1.18)	0.176708	0.277053
IL17RB	1.07 (0.97 to 1.19)	0.177419	0.277178
ADGRE5	1.07 (0.97 to 1.18)	0.181038	0.281829
ATG16L1	1.07 (0.97 to 1.18)	0.182813	0.282452
ARSA	1.07 (0.97 to 1.18)	0.183199	0.282452
NUDT16	1.06 (0.97 to 1.17)	0.183369	0.282452
RBP2	1.07 (0.97 to 1.19)	0.185055	0.284053
GH1	1.07 (0.97 to 1.19)	0.185865	0.284302
FETUB	0.93 (0.84 to 1.03)	0.190905	0.290997
TNC	1.07 (0.97 to 1.18)	0.192123	0.291017
NELL2	1.07 (0.97 to 1.19)	0.192244	0.291017
NOS2	1.06 (0.97 to 1.16)	0.197591	0.298084
SLAMF6	1.07 (0.97 to 1.18)	0.198313	0.298148
IFNLR1	1.06 (0.97 to 1.17)	0.204279	0.306069
SEPTIN8	1.06 (0.97 to 1.15)	0.213542	0.317902
CCL2	1.07 (0.96 to 1.19)	0.213624	0.317902
COL6A3	1.06 (0.96 to 1.17)	0.21616	0.320589
SERPINB6	1.06 (0.96 to 1.17)	0.219257	0.323653
SCRG1	1.07 (0.96 to 1.19)	0.219701	0.323653
KRT18	1.06 (0.97 to 1.16)	0.222096	0.326088
BST2	1.06 (0.96 to 1.17)	0.224244	0.327514
AKR1B10	1.06 (0.96 to 1.18)	0.22456	0.327514
RTBDN	1.06 (0.96 to 1.17)	0.225523	0.327536
COL18A1	1.06 (0.96 to 1.17)	0.226599	0.327536
MAN1A2	1.06 (0.96 to 1.17)	0.226965	0.327536
PLXNB2	1.06 (0.96 to 1.17)	0.227559	0.327536
VMO1	1.06 (0.96 to 1.18)	0.228421	0.327703
MAMDC4	0.94 (0.85 to 1.04)	0.230169	0.329134
GGH	1.07 (0.96 to 1.18)	0.236181	0.336634
ENO3	0.93 (0.83 to 1.05)	0.242357	0.344319
AMY1A_AMY1B_AMY1C	1.06 (0.96 to 1.17)	0.243938	0.345448
CCL27	1.06 (0.96 to 1.17)	0.247921	0.348288
CGN	1.06 (0.96 to 1.16)	0.248126	0.348288
ACE2	1.06 (0.96 to 1.16)	0.249971	0.348288
CCN3	1.06 (0.96 to 1.17)	0.250336	0.348288
ZBP1	1.06 (0.96 to 1.16)	0.250509	0.348288
REG3G	0.94 (0.84 to 1.05)	0.250704	0.348288
HYAL1	1.06 (0.96 to 1.18)	0.252474	0.349641
CRTAC1	0.94 (0.85 to 1.04)	0.254637	0.351527
IL17C	1.06 (0.96 to 1.17)	0.262585	0.361364
CD244	1.06 (0.96 to 1.17)	0.263505	0.361497
NPTX2	1.06 (0.96 to 1.17)	0.270924	0.370516
ARHGAP5	0.94 (0.84 to 1.05)	0.275659	0.375821
SMOC2	1.06 (0.95 to 1.17)	0.280471	0.381197
NFASC	1.06 (0.96 to 1.17)	0.282139	0.382281
KLRD1	1.06 (0.95 to 1.17)	0.290892	0.391892
SEMA3G	1.05 (0.96 to 1.16)	0.291018	0.391892
HGF	1.05 (0.95 to 1.17)	0.30113	0.404077
ADGRE2	1.05 (0.95 to 1.16)	0.301907	0.404077
ENTPD5	1.05 (0.95 to 1.16)	0.308015	0.410999
ROBO1	1.06 (0.95 to 1.17)	0.311075	0.41322
OTOA	0.95 (0.85 to 1.05)	0.311563	0.41322
ADGRE1	1.05 (0.95 to 1.16)	0.31453	0.415104
PDIA3	1.06 (0.95 to 1.18)	0.314874	0.415104
EPB41L5	1.05 (0.95 to 1.16)	0.319284	0.418608
AMY2B	1.05 (0.95 to 1.16)	0.319439	0.418608
CXCL13	1.05 (0.96 to 1.14)	0.325556	0.424842
IFNL1	1.05 (0.95 to 1.15)	0.326132	0.424842
FUCA1	1.06 (0.94 to 1.2)	0.327625	0.425524
IL1RL2	0.95 (0.85 to 1.06)	0.359418	0.465441
CXCL6	0.95 (0.86 to 1.06)	0.363722	0.468566
CKMT1A_CKMT1B	1.05 (0.95 to 1.16)	0.363966	0.468566
VEGFA	1.05 (0.95 to 1.15)	0.3775	0.484568
MANSC4	1.05 (0.94 to 1.16)	0.382162	0.489123
TPP1	1.04 (0.95 to 1.15)	0.386586	0.493347
SETMAR	0.95 (0.85 to 1.06)	0.388583	0.493453
AMY2A	1.04 (0.95 to 1.15)	0.388917	0.493453
REG1B	1.04 (0.95 to 1.15)	0.391068	0.494752
ZNRD2	1.04 (0.95 to 1.15)	0.402939	0.50743
LILRB4	1.04 (0.94 to 1.16)	0.403401	0.50743
OXT	0.96 (0.87 to 1.06)	0.409918	0.514154
ITGB2	1.04 (0.94 to 1.15)	0.411222	0.51432
CXCL12	1.04 (0.94 to 1.15)	0.415265	0.517901
ITGAL	1.04 (0.94 to 1.16)	0.419763	0.522029
CD6	1.04 (0.94 to 1.14)	0.439306	0.544789
CCL28	1.04 (0.94 to 1.15)	0.456094	0.563696
IGSF8	1.04 (0.94 to 1.15)	0.458258	0.563696
CST3	1.04 (0.94 to 1.16)	0.458404	0.563696
LEFTY2	1.04 (0.94 to 1.15)	0.465116	0.570351
PTPRM	0.97 (0.87 to 1.07)	0.493087	0.602967
ANXA11	0.97 (0.87 to 1.07)	0.495532	0.604274
FCRL6	1.04 (0.93 to 1.16)	0.497627	0.605148
CRELD1	1.04 (0.93 to 1.15)	0.501434	0.608093
PLA2G1B	0.97 (0.88 to 1.07)	0.506	0.611615
TIGIT	1.03 (0.94 to 1.13)	0.507125	0.611615
NPPC	0.96 (0.86 to 1.08)	0.508881	0.612052
PCDH17	1.03 (0.93 to 1.15)	0.521102	0.623793
C4BPB	1.03 (0.93 to 1.15)	0.521485	0.623793
HS6ST1	1.03 (0.93 to 1.15)	0.523752	0.624666
P4HB	1.03 (0.94 to 1.14)	0.525061	0.624666
S100G	1.03 (0.93 to 1.14)	0.530669	0.629632
INHBB	1.03 (0.93 to 1.14)	0.541224	0.640424
IL7	1.03 (0.94 to 1.14)	0.543739	0.64167
CDH2	1.03 (0.93 to 1.14)	0.550998	0.648494
BCAT1	0.97 (0.88 to 1.07)	0.555144	0.651626
CFP	0.97 (0.88 to 1.07)	0.563111	0.659215
AGR3	1.03 (0.93 to 1.14)	0.566561	0.66149
TXNDC15	1.03 (0.93 to 1.14)	0.570132	0.66354
NIT2	1.03 (0.93 to 1.13)	0.571657	0.66354
ADGRF5	1.03 (0.93 to 1.14)	0.572851	0.66354
B4GALT1	1.03 (0.93 to 1.13)	0.580541	0.669017
UXS1	0.97 (0.87 to 1.08)	0.580628	0.669017
KIR2DL3	0.97 (0.87 to 1.08)	0.597814	0.687017
CLEC11A	1.03 (0.93 to 1.14)	0.606484	0.69516
PLB1	0.97 (0.88 to 1.08)	0.61336	0.699817
IL18	1.03 (0.93 to 1.13)	0.613735	0.699817
CDH5	1.03 (0.93 to 1.13)	0.617451	0.700549
DKK4	0.97 (0.88 to 1.08)	0.617568	0.700549
GSTA1	0.98 (0.88 to 1.08)	0.63452	0.717924
ACP6	1.03 (0.92 to 1.14)	0.638512	0.720583
MLN	1.03 (0.92 to 1.14)	0.64387	0.724767
ADA	1.02 (0.93 to 1.12)	0.649929	0.729483
HSPG2	1.02 (0.92 to 1.13)	0.651384	0.729483
IL20RA	0.98 (0.88 to 1.08)	0.656501	0.731788
XPNPEP2	0.98 (0.89 to 1.08)	0.656776	0.731788
GZMH	1.02 (0.93 to 1.13)	0.660552	0.734133
XCL1	1.02 (0.92 to 1.14)	0.669422	0.742112
STC1	0.98 (0.89 to 1.08)	0.679842	0.748698
CD38	1.02 (0.92 to 1.14)	0.680156	0.748698
GPR37	1.02 (0.92 to 1.13)	0.68077	0.748698
NCR1	1.02 (0.92 to 1.14)	0.682185	0.748698
CD8A	1.02 (0.93 to 1.12)	0.690878	0.756348
CES2	1.02 (0.92 to 1.12)	0.695773	0.759812
TRIM21	1.02 (0.92 to 1.13)	0.698519	0.760918
MASP1	1.02 (0.92 to 1.13)	0.708773	0.770176
SMOC1	0.98 (0.88 to 1.09)	0.710963	0.770648
LIPF	1.02 (0.92 to 1.13)	0.723253	0.78204
LYPLA2	1.02 (0.92 to 1.12)	0.745242	0.803836
LILRA2	0.98 (0.89 to 1.08)	0.750402	0.807417
AIDA	1.02 (0.92 to 1.12)	0.754154	0.809471
NID2	1.02 (0.91 to 1.13)	0.761102	0.814936
FLT4	1.02 (0.91 to 1.14)	0.764886	0.816885
HAVCR1	1.02 (0.92 to 1.13)	0.766644	0.816885
DPT	0.98 (0.89 to 1.09)	0.770858	0.819387
NOS3	1.01 (0.92 to 1.12)	0.800502	0.848842
CCL4	0.99 (0.89 to 1.09)	0.80661	0.851265
CTBS	1.01 (0.92 to 1.11)	0.808518	0.851265
RRM2	0.99 (0.89 to 1.1)	0.808605	0.851265
KIR2DL2	0.99 (0.89 to 1.1)	0.812657	0.853484
TMPRSS15	1.01 (0.91 to 1.13)	0.837709	0.877696
VEGFC	1.01 (0.91 to 1.12)	0.845768	0.884029
CCL23	1.01 (0.91 to 1.11)	0.859006	0.894566
NID1	1.01 (0.91 to 1.12)	0.859925	0.894566
CDH15	1.01 (0.91 to 1.12)	0.866226	0.898991
SIGLEC8	0.99 (0.89 to 1.1)	0.869835	0.900607
ANGPTL2	1.01 (0.91 to 1.12)	0.875155	0.903984
AMOT	1.01 (0.91 to 1.12)	0.879937	0.906789
FCGR3B	0.99 (0.89 to 1.1)	0.883314	0.908138
PTGDS	0.99 (0.9 to 1.1)	0.894585	0.917577
THBS4	0.99 (0.9 to 1.1)	0.910228	0.930815
NRCAM	1.01 (0.91 to 1.11)	0.911732	0.930815
REN	1 (0.9 to 1.1)	0.922902	0.940032
NCS1	1 (0.91 to 1.11)	0.929001	0.942548
NUDT5	1 (0.91 to 1.11)	0.929666	0.942548
CPA2	1 (0.91 to 1.11)	0.954934	0.965935
SH2D1A	1 (0.91 to 1.11)	0.962424	0.971274
CLPS	1 (0.9 to 1.11)	0.966831	0.973484
AGRP	1 (0.9 to 1.11)	0.97224	0.97669
NOMO1	1 (0.9 to 1.11)	0.997677	0.998786
KAZALD1	1 (0.9 to 1.11)	0.998786	0.998786

## Sheet: Table S6 - 39 Protein Corr
SUPPLEMENTAL TABLE S6. Pairwise Spearman's correlation coefficients between 39 individual proteins associated with positive HIV serostatus and elevated ECV with concordant directionality in SMASH (multivariable models, FDR<0.05)
Top 5 strongest observed protein associations with elevated ECV in SMASH.
Protein	ASAH1	CD27	CD48	CKAP4	CKB	COL4A1	CPXM2	CRIM1	CXCL16	EDA2R	EPHB4	FGL1	FOLR2	GDF15	GM2A	HAVCR2	IGFBP2	IGFBP4	IGFBPL1	JAM2	KRT19	LAYN	LY6D	NCR3LG1	NPC2	OCLN	OGN	PIGR	PLAUR	PSAP	REG4	SHISA5	TFF3	TFPI2	TNFRSF10B	TNFRSF12A	TNFRSF19	TNFRSF1B	WFDC2
ASAH1	1	0.408846	0.479247	0.495462	0.213166	0.396746	0.299122	0.4904	0.359573	0.317605	0.371066	0.547137	0.403564	0.49331	0.367624	0.500598	0.192283	0.386601	0.435146	0.28046	0.293612	0.220279	0.209369	0.275999	0.494991	0.443895	0.193844	0.494646	0.544488	0.652619	0.256496	0.38579	0.330999	0.424339	0.44607	0.306127	0.18338	0.495962	0.395012
CD27	0.408846	1	0.683827	0.710509	0.355599	0.414956	0.43309	0.565579	0.386473	0.47383	0.632792	0.464637	0.596582	0.494404	0.541674	0.67826	0.382931	0.633682	0.564809	0.578711	0.382917	0.49782	0.335467	0.389212	0.569219	0.460281	0.493275	0.427835	0.615187	0.518913	0.368088	0.607106	0.547677	0.527608	0.598553	0.476918	0.492709	0.693224	0.632303
CD48	0.479247	0.683827	1	0.613049	0.328766	0.459228	0.447751	0.624781	0.328281	0.320968	0.594258	0.417018	0.654749	0.432782	0.483568	0.705003	0.33178	0.467282	0.508505	0.534815	0.329808	0.457661	0.23037	0.461735	0.532778	0.499574	0.354998	0.445689	0.593432	0.558232	0.237067	0.591345	0.421967	0.584763	0.500787	0.350846	0.34979	0.714676	0.512243
CKAP4	0.495462	0.710509	0.613049	1	0.431196	0.432327	0.483628	0.574814	0.418482	0.524776	0.776965	0.45017	0.567127	0.547593	0.646337	0.753919	0.440178	0.686534	0.559119	0.660803	0.444494	0.617066	0.364073	0.52462	0.660257	0.508809	0.507822	0.478479	0.628958	0.654556	0.393762	0.70008	0.591168	0.477129	0.643324	0.480168	0.563167	0.749782	0.652631
CKB	0.213166	0.355599	0.328766	0.431196	1	0.43615	0.249106	0.374776	0.150435	0.248449	0.406833	0.343989	0.251607	0.350961	0.26221	0.340991	0.918051	0.288707	0.246159	0.271618	0.230542	0.344599	0.232617	0.400742	0.41078	0.363167	0.138798	0.333838	0.369047	0.347192	0.25044	0.365847	0.377751	0.247638	0.360183	0.22752	0.280187	0.361191	0.501035
COL4A1	0.396746	0.414956	0.459228	0.432327	0.43615	1	0.333298	0.44285	0.220436	0.268651	0.396216	0.424931	0.341558	0.398847	0.276688	0.380908	0.452416	0.305376	0.345515	0.336673	0.202861	0.366988	0.158331	0.352219	0.354054	0.341958	0.250723	0.360111	0.404051	0.417524	0.17223	0.38191	0.337072	0.419411	0.420687	0.329994	0.261244	0.429457	0.424439
CPXM2	0.299122	0.43309	0.447751	0.483628	0.249106	0.333298	1	0.428845	0.245484	0.431557	0.491706	0.258048	0.42758	0.39918	0.559817	0.495867	0.198685	0.561078	0.410688	0.559989	0.317267	0.483032	0.340921	0.418224	0.57604	0.35101	0.541466	0.286562	0.38559	0.526527	0.349558	0.6041	0.452503	0.390746	0.448542	0.396597	0.499751	0.507108	0.386353
CRIM1	0.4904	0.565579	0.624781	0.574814	0.374776	0.44285	0.428845	1	0.334166	0.40272	0.59553	0.377499	0.512525	0.423409	0.427908	0.59867	0.381902	0.446168	0.562785	0.530128	0.373607	0.403436	0.344352	0.462846	0.483262	0.398659	0.332582	0.378427	0.546452	0.538539	0.246312	0.499391	0.425742	0.481679	0.421623	0.380015	0.405624	0.569963	0.467613
CXCL16	0.359573	0.386473	0.328281	0.418482	0.150435	0.220436	0.245484	0.334166	1	0.427904	0.426804	0.42943	0.417881	0.383961	0.323207	0.471848	0.135021	0.518274	0.339146	0.376185	0.182048	0.208829	0.27219	0.150108	0.416458	0.311885	0.466404	0.373403	0.504198	0.421831	0.364944	0.312514	0.402516	0.43965	0.382051	0.339441	0.433284	0.411063	0.50555
EDA2R	0.317605	0.47383	0.320968	0.524776	0.248449	0.268651	0.431557	0.40272	0.427904	1	0.523429	0.296672	0.314733	0.544092	0.499958	0.521505	0.246795	0.617457	0.46546	0.601352	0.401935	0.487226	0.432033	0.421671	0.509567	0.360672	0.550701	0.28439	0.457601	0.491986	0.491634	0.568346	0.564387	0.295754	0.512682	0.543516	0.614763	0.517686	0.530061
EPHB4	0.371066	0.632792	0.594258	0.776965	0.406833	0.396216	0.491706	0.59553	0.426804	0.523429	1	0.391605	0.51313	0.515957	0.644255	0.709851	0.414341	0.665212	0.521942	0.698358	0.433191	0.58976	0.368382	0.61873	0.625376	0.420976	0.503573	0.410986	0.534348	0.555829	0.367654	0.6674	0.518345	0.455105	0.622853	0.466556	0.626511	0.705045	0.623625
FGL1	0.547137	0.464637	0.417018	0.45017	0.343989	0.424931	0.258048	0.377499	0.42943	0.296672	0.391605	1	0.408044	0.468446	0.313724	0.419904	0.334447	0.450933	0.408776	0.204598	0.214043	0.219308	0.194469	0.146995	0.412605	0.39043	0.309905	0.468446	0.549734	0.468187	0.260127	0.363601	0.442482	0.435991	0.45212	0.269147	0.171727	0.456282	0.496154
FOLR2	0.403564	0.596582	0.654749	0.567127	0.251607	0.341558	0.42758	0.512525	0.417881	0.314733	0.51313	0.408044	1	0.36149	0.431316	0.685077	0.242195	0.44136	0.400722	0.491435	0.204783	0.420886	0.212378	0.293031	0.470573	0.359778	0.497094	0.356061	0.565058	0.479521	0.252523	0.515071	0.416122	0.519548	0.440358	0.305374	0.364993	0.63457	0.412363
GDF15	0.49331	0.494404	0.432782	0.547593	0.350961	0.398847	0.39918	0.423409	0.383961	0.544092	0.515957	0.468446	0.36149	1	0.466703	0.571773	0.327618	0.557201	0.515499	0.374687	0.469898	0.372883	0.292071	0.436251	0.580296	0.571493	0.337036	0.596638	0.568702	0.579127	0.563543	0.592169	0.602334	0.36032	0.685411	0.486267	0.363197	0.570364	0.617786
GM2A	0.367624	0.541674	0.483568	0.646337	0.26221	0.276688	0.559817	0.427908	0.323207	0.499958	0.644255	0.313724	0.431316	0.466703	1	0.65538	0.205992	0.654371	0.465655	0.607103	0.386568	0.577799	0.355959	0.511319	0.783141	0.455055	0.527112	0.403797	0.509193	0.699146	0.393861	0.747647	0.548786	0.387273	0.63759	0.486342	0.565049	0.648869	0.548162
HAVCR2	0.500598	0.67826	0.705003	0.753919	0.340991	0.380908	0.495867	0.59867	0.471848	0.521505	0.709851	0.419904	0.685077	0.571773	0.65538	1	0.339352	0.651559	0.57233	0.653827	0.396052	0.617976	0.366212	0.585468	0.6758	0.547615	0.502262	0.518715	0.716447	0.64209	0.358918	0.710551	0.547368	0.530051	0.676964	0.501516	0.516625	0.841972	0.633255
IGFBP2	0.192283	0.382931	0.33178	0.440178	0.918051	0.452416	0.198685	0.381902	0.135021	0.246795	0.414341	0.334447	0.242195	0.327618	0.205992	0.339352	1	0.28897	0.247886	0.265534	0.221995	0.334606	0.218568	0.351663	0.362961	0.311161	0.119487	0.300821	0.366418	0.296077	0.229588	0.305858	0.381823	0.253593	0.355345	0.219223	0.269582	0.351779	0.506912
IGFBP4	0.386601	0.633682	0.467282	0.686534	0.288707	0.305376	0.561078	0.446168	0.518274	0.617457	0.665212	0.450933	0.44136	0.557201	0.654371	0.651559	0.28897	1	0.623736	0.635103	0.393377	0.531592	0.465268	0.427052	0.688237	0.455194	0.649598	0.471068	0.65149	0.582712	0.507768	0.715633	0.663606	0.424293	0.727858	0.626514	0.637015	0.662829	0.697751
IGFBPL1	0.435146	0.564809	0.508505	0.559119	0.246159	0.345515	0.410688	0.562785	0.339146	0.46546	0.521942	0.408776	0.400722	0.515499	0.465655	0.57233	0.247886	0.623736	1	0.499197	0.363596	0.41673	0.315222	0.425633	0.493289	0.421504	0.395801	0.450963	0.539597	0.508152	0.38685	0.590326	0.477423	0.438597	0.551057	0.5279	0.375628	0.585104	0.517463
JAM2	0.28046	0.578711	0.534815	0.660803	0.271618	0.336673	0.559989	0.530128	0.376185	0.601352	0.698358	0.204598	0.491435	0.374687	0.607103	0.653827	0.265534	0.635103	0.499197	1	0.383127	0.693111	0.422221	0.523869	0.563098	0.365331	0.631563	0.266295	0.464613	0.520342	0.325768	0.679275	0.461274	0.446736	0.542402	0.496543	0.749208	0.643192	0.498095
KRT19	0.293612	0.382917	0.329808	0.444494	0.230542	0.202861	0.317267	0.373607	0.182048	0.401935	0.433191	0.214043	0.204783	0.469898	0.386568	0.396052	0.221995	0.393377	0.363596	0.383127	1	0.390246	0.282219	0.376328	0.430088	0.457735	0.228054	0.350909	0.366116	0.394174	0.460973	0.420064	0.485404	0.200038	0.4577	0.351422	0.331481	0.349963	0.43264
LAYN	0.220279	0.49782	0.457661	0.617066	0.344599	0.366988	0.483032	0.403436	0.208829	0.487226	0.58976	0.219308	0.420886	0.372883	0.577799	0.617976	0.334606	0.531592	0.41673	0.693111	0.390246	1	0.357425	0.525834	0.530438	0.404089	0.459726	0.282855	0.43133	0.47307	0.342856	0.641715	0.472431	0.334692	0.540296	0.463214	0.559054	0.582179	0.520652
LY6D	0.209369	0.335467	0.23037	0.364073	0.232617	0.158331	0.340921	0.344352	0.27219	0.432033	0.368382	0.194469	0.212378	0.292071	0.355959	0.366212	0.218568	0.465268	0.315222	0.422221	0.282219	0.357425	1	0.237223	0.374931	0.287452	0.411785	0.180033	0.321479	0.358908	0.333022	0.434531	0.452167	0.235362	0.343255	0.44271	0.502348	0.335305	0.383377
NCR3LG1	0.275999	0.389212	0.461735	0.52462	0.400742	0.352219	0.418224	0.462846	0.150108	0.421671	0.61873	0.146995	0.293031	0.436251	0.511319	0.585468	0.351663	0.427052	0.425633	0.523869	0.376328	0.525834	0.237223	1	0.506119	0.441612	0.248186	0.35397	0.389574	0.467939	0.268062	0.55694	0.337937	0.31673	0.498174	0.469831	0.403079	0.582338	0.416772
NPC2	0.494991	0.569219	0.532778	0.660257	0.41078	0.354054	0.57604	0.483262	0.416458	0.509567	0.625376	0.412605	0.470573	0.580296	0.783141	0.6758	0.362961	0.688237	0.493289	0.563098	0.430088	0.530438	0.374931	0.506119	1	0.53985	0.506422	0.50335	0.64145	0.812174	0.441629	0.756911	0.647575	0.43068	0.702791	0.481714	0.576122	0.673963	0.698731
OCLN	0.443895	0.460281	0.499574	0.508809	0.363167	0.341958	0.35101	0.398659	0.311885	0.360672	0.420976	0.39043	0.359778	0.571493	0.455055	0.547615	0.311161	0.455194	0.421504	0.365331	0.457735	0.404089	0.287452	0.441612	0.53985	1	0.218268	0.623054	0.546442	0.532534	0.37916	0.537254	0.526696	0.392274	0.584769	0.406693	0.272236	0.556801	0.563771
OGN	0.193844	0.493275	0.354998	0.507822	0.138798	0.250723	0.541466	0.332582	0.466404	0.550701	0.503573	0.309905	0.497094	0.337036	0.527112	0.502262	0.119487	0.649598	0.395801	0.631563	0.228054	0.459726	0.411785	0.248186	0.506422	0.218268	1	0.225717	0.432595	0.423342	0.404349	0.51414	0.509686	0.368017	0.453206	0.357954	0.648728	0.448446	0.420319
PIGR	0.494646	0.427835	0.445689	0.478479	0.333838	0.360111	0.286562	0.378427	0.373403	0.28439	0.410986	0.468446	0.356061	0.596638	0.403797	0.518715	0.300821	0.471068	0.450963	0.266295	0.350909	0.282855	0.180033	0.35397	0.50335	0.623054	0.225717	1	0.641244	0.502499	0.35782	0.430996	0.497064	0.352517	0.59563	0.293071	0.210894	0.514217	0.596835
PLAUR	0.544488	0.615187	0.593432	0.628958	0.369047	0.404051	0.38559	0.546452	0.504198	0.457601	0.534348	0.549734	0.565058	0.568702	0.509193	0.716447	0.366418	0.65149	0.539597	0.464613	0.366116	0.43133	0.321479	0.389574	0.64145	0.546442	0.432595	0.641244	1	0.617222	0.372599	0.583437	0.593511	0.487479	0.710424	0.404041	0.433151	0.671857	0.753264
PSAP	0.652619	0.518913	0.558232	0.654556	0.347192	0.417524	0.526527	0.538539	0.421831	0.491986	0.555829	0.468187	0.479521	0.579127	0.699146	0.64209	0.296077	0.582712	0.508152	0.520342	0.394174	0.47307	0.358908	0.467939	0.812174	0.532534	0.423342	0.502499	0.617222	1	0.423569	0.688446	0.596389	0.522009	0.63496	0.474409	0.472822	0.661982	0.563172
REG4	0.256496	0.368088	0.237067	0.393762	0.25044	0.17223	0.349558	0.246312	0.364944	0.491634	0.367654	0.260127	0.252523	0.563543	0.393861	0.358918	0.229588	0.507768	0.38685	0.325768	0.460973	0.342856	0.333022	0.268062	0.441629	0.37916	0.404349	0.35782	0.372599	0.423569	1	0.435132	0.619251	0.290284	0.455367	0.399722	0.396589	0.35204	0.452486
SHISA5	0.38579	0.607106	0.591345	0.70008	0.365847	0.38191	0.6041	0.499391	0.312514	0.568346	0.6674	0.363601	0.515071	0.592169	0.747647	0.710551	0.305858	0.715633	0.590326	0.679275	0.420064	0.641715	0.434531	0.55694	0.756911	0.537254	0.51414	0.430996	0.583437	0.688446	0.435132	1	0.60284	0.452469	0.728392	0.613325	0.585627	0.777691	0.623082
TFF3	0.330999	0.547677	0.421967	0.591168	0.377751	0.337072	0.452503	0.425742	0.402516	0.564387	0.518345	0.442482	0.416122	0.602334	0.548786	0.547368	0.381823	0.663606	0.477423	0.461274	0.485404	0.472431	0.452167	0.337937	0.647575	0.526696	0.509686	0.497064	0.593511	0.596389	0.619251	0.60284	1	0.356402	0.642411	0.494962	0.520837	0.58047	0.690667
TFPI2	0.424339	0.527608	0.584763	0.477129	0.247638	0.419411	0.390746	0.481679	0.43965	0.295754	0.455105	0.435991	0.519548	0.36032	0.387273	0.530051	0.253593	0.424293	0.438597	0.446736	0.200038	0.334692	0.235362	0.31673	0.43068	0.392274	0.368017	0.352517	0.487479	0.522009	0.290284	0.452469	0.356402	1	0.426317	0.370486	0.314952	0.565078	0.411366
TNFRSF10B	0.44607	0.598553	0.500787	0.643324	0.360183	0.420687	0.448542	0.421623	0.382051	0.512682	0.622853	0.45212	0.440358	0.685411	0.63759	0.676964	0.355345	0.727858	0.551057	0.542402	0.4577	0.540296	0.343255	0.498174	0.702791	0.584769	0.453206	0.59563	0.710424	0.63496	0.455367	0.728392	0.642411	0.426317	1	0.55895	0.524364	0.695565	0.763174
TNFRSF12A	0.306127	0.476918	0.350846	0.480168	0.22752	0.329994	0.396597	0.380015	0.339441	0.543516	0.466556	0.269147	0.305374	0.486267	0.486342	0.501516	0.219223	0.626514	0.5279	0.496543	0.351422	0.463214	0.44271	0.469831	0.481714	0.406693	0.357954	0.293071	0.404041	0.474409	0.399722	0.613325	0.494962	0.370486	0.55895	1	0.423474	0.547692	0.507831
TNFRSF19	0.18338	0.492709	0.34979	0.563167	0.280187	0.261244	0.499751	0.405624	0.433284	0.614763	0.626511	0.171727	0.364993	0.363197	0.565049	0.516625	0.269582	0.637015	0.375628	0.749208	0.331481	0.559054	0.502348	0.403079	0.576122	0.272236	0.648728	0.210894	0.433151	0.472822	0.396589	0.585627	0.520837	0.314952	0.524364	0.423474	1	0.490789	0.580344
TNFRSF1B	0.495962	0.693224	0.714676	0.749782	0.361191	0.429457	0.507108	0.569963	0.411063	0.517686	0.705045	0.456282	0.63457	0.570364	0.648869	0.841972	0.351779	0.662829	0.585104	0.643192	0.349963	0.582179	0.335305	0.582338	0.673963	0.556801	0.448446	0.514217	0.671857	0.661982	0.35204	0.777691	0.58047	0.565078	0.695565	0.547692	0.490789	1	0.650623
WFDC2	0.395012	0.632303	0.512243	0.652631	0.501035	0.424439	0.386353	0.467613	0.50555	0.530061	0.623625	0.496154	0.412363	0.617786	0.548162	0.633255	0.506912	0.697751	0.517463	0.498095	0.43264	0.520652	0.383377	0.416772	0.698731	0.563771	0.420319	0.596835	0.753264	0.563172	0.452486	0.623082	0.690667	0.411366	0.763174	0.507831	0.580344	0.650623	1

## Sheet: Table S7 - GO Enrich
SUPPLEMENTAL TABLE S7. Over-representation analysis of proteins cross-sectionally associated with HIV serostatus and elevated myocardial extracellular volume fraction, mapping to Gene Ontology: Biological Process annotations.
a Count of individual proteins within protein signature of interest mapping to biological process. N=37 of 39 total individual proteins were successfully mapped. b Count of measured Olink proteins mapping to biological process. N=2482 of 2594 total measured proteins were successfully mapped. c Estimated using Fisher’s exact test and GO: Biological Processes reference database; false discovery rat…
Indicates pathway plotted in main body Figure 2.
GO ID	Description	Signature Protein Count a	Measured Protein Count b	p-value c	FDR c	Proteins
GO:0048009	insulin-like growth factor receptor signaling pathway	3	16	0.00149499	0.461593	IGFBP2/IGFBP4/CRIM1
GO:0097190	apoptotic signaling pathway	7	172	0.0118411	0.461593	TNFRSF10B/TNFRSF1B/PLAUR/EDA2R/TNFRSF12A/CD27/SHISA5
GO:0034612	response to tumor necrosis factor	5	95	0.0121946	0.461593	CXCL16/TNFRSF1B/TNFRSF19/EDA2R/ASAH1
GO:0043122	regulation of I-kappaB kinase/NF-kappaB signaling	4	69	0.0181026	0.485403	TNFRSF10B/TNFRSF19/EDA2R/SHISA5
GO:0046328	regulation of JNK cascade	3	39	0.0192784	0.505182	TNFRSF19/EDA2R/CD27
GO:0001894	tissue homeostasis	4	79	0.028303	0.521761	TFF3/JAM2/PIGR/OCLN
GO:0043410	positive regulation of MAPK cascade	6	179	0.0461391	0.521761	GDF15/HAVCR2/IGFBP4/TNFRSF19/EDA2R/CD27
GO:0042110	T cell activation	6	183	0.0495293	0.521761	IGFBP2/HAVCR2/TNFRSF1B/CD48/CD27/FGL1
GO:0061041	regulation of wound healing	3	64	0.0682369	0.521761	PLAUR/TNFRSF12A/OCLN
GO:0007159	leukocyte cell-cell adhesion	5	164	0.0930645	0.545977	IGFBP2/JAM2/HAVCR2/CD27/FGL1
GO:0043408	regulation of MAPK cascade	6	226	0.114077	0.569399	GDF15/HAVCR2/IGFBP4/TNFRSF19/EDA2R/CD27
GO:0080134	regulation of response to stress	8	375	0.184883	0.612001	HAVCR2/TNFRSF1B/PLAUR/TNFRSF19/EDA2R/TNFRSF12A/CD27/OCLN
GO:0002682	regulation of immune system process	9	451	0.217058	0.623354	IGFBP2/JAM2/PIGR/HAVCR2/TNFRSF1B/CD48/CD27/NCR3LG1/FGL1
GO:0042060	wound healing	4	167	0.235271	0.629788	PLAUR/TNFRSF12A/TFPI2/OCLN
GO:0002347	response to tumor cell	3	18	0.00213406	0.461593	IGFBPL1/TNFRSF10B/HAVCR2
GO:0097193	intrinsic apoptotic signaling pathway	5	78	0.00534004	0.461593	TNFRSF10B/TNFRSF1B/PLAUR/EDA2R/SHISA5
GO:0007169	transmembrane receptor protein tyrosine kinase signaling pathway	8	191	0.00586357	0.461593	ASAH1/NPC2/PSAP
GO:0006665	sphingolipid metabolic process	3	26	0.00626367	0.461593	GM2A/ASAH1/PSAP
GO:0006643	membrane lipid metabolic process	3	28	0.0077322	0.461593	GM2A/ASAH1/PSAP
GO:0033209	tumor necrosis factor-mediated signaling pathway	3	30	0.00938852	0.461593	TNFRSF1B/TNFRSF19/EDA2R
GO:0046330	positive regulation of JNK cascade	3	30	0.00938852	0.461593	TNFRSF19/EDA2R/CD27
GO:0043123	positive regulation of I-kappaB kinase/NF-kappaB signaling	4	58	0.00998377	0.461593	TNFRSF10B/TNFRSF19/EDA2R/SHISA5
GO:0032874	positive regulation of stress-activated MAPK cascade	3	37	0.0167281	0.485403	TNFRSF19/EDA2R/CD27
GO:0038061	NIK/NF-kappaB signaling	3	38	0.0179777	0.485403	TNFRSF10B/HAVCR2/CD27
GO:0070304	positive regulation of stress-activated protein kinase signaling cascade	3	38	0.0179777	0.485403	TNFRSF19/EDA2R/CD27
GO:0010951	negative regulation of endopeptidase activity	5	108	0.0203867	0.521761	CRIM1/PLAUR/WFDC2/TFPI2/CD27
GO:0007249	I-kappaB kinase/NF-kappaB signaling	4	75	0.023885	0.521761	TNFRSF10B/TNFRSF19/EDA2R/SHISA5
GO:0010466	negative regulation of peptidase activity	5	113	0.0243225	0.521761	CRIM1/PLAUR/WFDC2/TFPI2/CD27
GO:0097191	extrinsic apoptotic signaling pathway	4	80	0.0294794	0.521761	TNFRSF10B/TNFRSF1B/TNFRSF12A/CD27
GO:0007254	JNK cascade	3	47	0.0315331	0.521761	TNFRSF19/EDA2R/CD27
GO:0071356	cellular response to tumor necrosis factor	4	87	0.0385334	0.521761	TNFRSF1B/TNFRSF19/EDA2R/ASAH1
GO:0045861	negative regulation of proteolysis	5	129	0.040135	0.521761	CRIM1/PLAUR/WFDC2/TFPI2/CD27
GO:0032872	regulation of stress-activated MAPK cascade	3	54	0.0449342	0.521761	TNFRSF19/EDA2R/CD27
GO:0070302	regulation of stress-activated protein kinase signaling cascade	3	55	0.0470486	0.521761	TNFRSF19/EDA2R/CD27
GO:0050863	regulation of T cell activation	5	139	0.0526465	0.521761	IGFBP2/HAVCR2/TNFRSF1B/CD27/FGL1
GO:0060249	anatomical structure homeostasis	4	97	0.0539847	0.521761	TFF3/JAM2/PIGR/OCLN
GO:0051146	striated muscle cell differentiation	3	59	0.0559927	0.521761	GDF15/JAM2/KRT19
GO:0007167	enzyme-linked receptor protein signaling pathway	8	293	0.0620794	0.521761	COL4A1/EPHB4/GDF15/IGFBP2/PIGR/IGFBP4/CRIM1/PLAUR
GO:0008544	epidermis development	3	63	0.0656959	0.521761	TNFRSF19/EDA2R/ASAH1
GO:0022414	reproductive process	7	246	0.0669383	0.521761	IGFBP2/FOLR2/JAM2/HAVCR2/KRT19/WFDC2/PSAP
GO:0051346	negative regulation of hydrolase activity	5	149	0.0672475	0.521761	CRIM1/PLAUR/WFDC2/TFPI2/CD27
GO:0000003	reproduction	7	249	0.0705815	0.521761	IGFBP2/FOLR2/JAM2/HAVCR2/KRT19/WFDC2/PSAP
GO:0046649	lymphocyte activation	7	249	0.0705815	0.521761	IGFBP2/HAVCR2/TNFRSF1B/CD48/LY6D/CD27/FGL1
GO:1902533	positive regulation of intracellular signal transduction	8	301	0.0707023	0.521761	GDF15/TNFRSF10B/HAVCR2/IGFBP4/TNFRSF19/EDA2R/CD27/SHISA5
GO:0052548	regulation of endopeptidase activity	5	153	0.0736755	0.527626	CRIM1/PLAUR/WFDC2/TFPI2/CD27
GO:0051403	stress-activated MAPK cascade	3	67	0.0761283	0.541827	TNFRSF19/EDA2R/CD27
GO:0031098	stress-activated protein kinase signaling cascade	3	69	0.0816076	0.545977	TNFRSF19/EDA2R/CD27
GO:0009967	positive regulation of signal transduction	10	425	0.0870108	0.545977	GDF15/TNFRSF10B/HAVCR2/IGFBP4/PLAUR/TNFRSF19/EDA2R/TNFRSF12A/CD27/SHISA5
GO:0002819	regulation of adaptive immune response	3	71	0.0872562	0.545977	HAVCR2/TNFRSF1B/CD48
GO:0052547	regulation of peptidase activity	5	163	0.0911994	0.545977	CRIM1/PLAUR/WFDC2/TFPI2/CD27
GO:0022409	positive regulation of cell-cell adhesion	4	117	0.0936563	0.545977	IGFBP2/HAVCR2/PLAUR/CD27
GO:0048871	multicellular organismal homeostasis	4	119	0.0982396	0.545977	TFF3/JAM2/PIGR/OCLN
GO:0019216	regulation of lipid metabolic process	3	77	0.105171	0.569399	ASAH1/NPC2/PSAP
GO:0002250	adaptive immune response	5	174	0.112815	0.569399	HAVCR2/TNFRSF1B/CD48/CD27/FGL1
GO:0030162	regulation of proteolysis	6	226	0.114077	0.569399	TNFRSF1B/CRIM1/PLAUR/WFDC2/TFPI2/CD27
GO:0051249	regulation of lymphocyte activation	5	177	0.119121	0.57033	IGFBP2/HAVCR2/TNFRSF1B/CD27/FGL1
GO:0022407	regulation of cell-cell adhesion	5	179	0.123419	0.57033	IGFBP2/HAVCR2/PLAUR/CD27/FGL1
GO:0042129	regulation of T cell proliferation	3	83	0.124434	0.57033	IGFBP2/HAVCR2/TNFRSF1B
GO:0042692	muscle cell differentiation	3	83	0.124434	0.57033	GDF15/JAM2/KRT19
GO:1903034	regulation of response to wounding	3	83	0.124434	0.57033	PLAUR/TNFRSF12A/OCLN
GO:0010647	positive regulation of cell communication	10	463	0.135788	0.577314	GDF15/TNFRSF10B/HAVCR2/IGFBP4/PLAUR/TNFRSF19/EDA2R/TNFRSF12A/CD27/SHISA5
GO:0023056	positive regulation of signaling	10	466	0.140198	0.577317	GDF15/TNFRSF10B/HAVCR2/IGFBP4/PLAUR/TNFRSF19/EDA2R/TNFRSF12A/CD27/SHISA5
GO:0042098	T cell proliferation	3	89	0.144904	0.582508	IGFBP2/HAVCR2/TNFRSF1B
GO:0030855	epithelial cell differentiation	4	138	0.146818	0.582508	COL4A1/KRT19/ASAH1/PSAP
GO:0071216	cellular response to biotic stimulus	3	90	0.148423	0.582508	IGFBPL1/HAVCR2/TNFRSF1B
GO:0000165	MAPK cascade	6	244	0.149354	0.582508	GDF15/HAVCR2/IGFBP4/TNFRSF19/EDA2R/CD27
GO:1903037	regulation of leukocyte cell-cell adhesion	4	143	0.16098	0.588111	IGFBP2/HAVCR2/CD27/FGL1
GO:0032504	multicellular organism reproduction	4	144	0.163874	0.588111	FOLR2/JAM2/HAVCR2/WFDC2
GO:0006869	lipid transport	3	95	0.166436	0.588654	GM2A/NPC2/PSAP
GO:0050870	positive regulation of T cell activation	3	95	0.166436	0.588654	IGFBP2/HAVCR2/CD27
GO:1902531	regulation of intracellular signal transduction	9	425	0.168883	0.595482	GDF15/TNFRSF10B/HAVCR2/IGFBP4/PLAUR/TNFRSF19/EDA2R/CD27/SHISA5
GO:0003006	developmental process involved in reproduction	4	146	0.169721	0.596612	JAM2/KRT19/WFDC2/PSAP
GO:0051248	negative regulation of protein metabolic process	6	261	0.186871	0.612001	CRIM1/PLAUR/WFDC2/TFPI2/CD27/OCLN
GO:0045321	leukocyte activation	7	319	0.189118	0.612001	IGFBP2/HAVCR2/TNFRSF1B/CD48/LY6D/CD27/FGL1
GO:0010876	lipid localization	3	103	0.196545	0.612001	GM2A/NPC2/PSAP
GO:0044255	cellular lipid metabolic process	4	155	0.196951	0.612001	GM2A/ASAH1/NPC2/PSAP
GO:1903039	positive regulation of leukocyte cell-cell adhesion	3	104	0.200406	0.612001	IGFBP2/HAVCR2/CD27
GO:0050776	regulation of immune response	6	269	0.205785	0.621125	PIGR/HAVCR2/TNFRSF1B/CD48/NCR3LG1/FGL1
GO:0040007	growth	5	213	0.206924	0.621859	IGFBPL1/GDF15/CXCL16/IGFBP4/PSAP
GO:0050670	regulation of lymphocyte proliferation	3	106	0.208185	0.621859	IGFBP2/HAVCR2/TNFRSF1B
GO:0002694	regulation of leukocyte activation	5	215	0.212372	0.623354	IGFBP2/HAVCR2/TNFRSF1B/CD27/FGL1
GO:0040008	regulation of growth	4	160	0.212664	0.623354	IGFBPL1/GDF15/CXCL16/IGFBP4
GO:0002449	lymphocyte mediated immunity	3	108	0.216037	0.623354	HAVCR2/TNFRSF1B/CD27
GO:0033554	cellular response to stress	7	333	0.219789	0.623354	TNFRSF10B/TNFRSF1B/TNFRSF19/EDA2R/TFPI2/CD27/SHISA5
GO:0005975	carbohydrate metabolic process	3	109	0.219989	0.623354	TFF3/IGFBP4/GM2A
GO:0032944	regulation of mononuclear cell proliferation	3	109	0.219989	0.623354	IGFBP2/HAVCR2/TNFRSF1B
GO:0002460	adaptive immune response based on somatic recombination of immune receptors built from immunoglobulin superfamily domains	3	110	0.223956	0.623354	HAVCR2/TNFRSF1B/CD27
GO:0012501	programmed cell death	9	458	0.230978	0.629788	TNFRSF10B/TNFRSF1B/PLAUR/TNFRSF19/EDA2R/TNFRSF12A/CD27/SHISA5/ASAH1
GO:0001558	regulation of cell growth	3	115	0.244015	0.635304	IGFBPL1/CXCL16/IGFBP4
GO:0043086	negative regulation of catalytic activity	5	227	0.24605	0.635304	CRIM1/PLAUR/WFDC2/TFPI2/CD27
GO:0046651	lymphocyte proliferation	3	116	0.248067	0.635304	IGFBP2/HAVCR2/TNFRSF1B
GO:0051251	positive regulation of lymphocyte activation	3	117	0.25213	0.64001	IGFBP2/HAVCR2/CD27
GO:0044092	negative regulation of molecular function	6	290	0.258668	0.64001	HAVCR2/CRIM1/PLAUR/WFDC2/TFPI2/CD27
GO:0031667	response to nutrient levels	3	121	0.26849	0.649339	GDF15/IGFBP2/FOLR2
GO:0032943	mononuclear cell proliferation	3	121	0.26849	0.649339	IGFBP2/HAVCR2/TNFRSF1B
GO:0070663	regulation of leukocyte proliferation	3	121	0.26849	0.649339	IGFBP2/HAVCR2/TNFRSF1B
GO:0050877	nervous system process	4	179	0.27537	0.654642	JAM2/PIGR/TNFRSF1B/GM2A
GO:0045785	positive regulation of cell adhesion	4	181	0.282186	0.659131	IGFBP2/HAVCR2/PLAUR/CD27
GO:0016049	cell growth	3	125	0.284993	0.662226	IGFBPL1/CXCL16/IGFBP4
GO:0050865	regulation of cell activation	5	241	0.287136	0.662226	IGFBP2/HAVCR2/TNFRSF1B/CD27/FGL1
GO:0060429	epithelium development	5	241	0.287136	0.662226	COL4A1/KRT19/TNFRSF19/ASAH1/PSAP
GO:0061061	muscle structure development	3	126	0.289136	0.662226	GDF15/JAM2/KRT19
GO:0071417	cellular response to organonitrogen compound	3	127	0.293286	0.662226	COL4A1/GDF15/FOLR2
GO:0009991	response to extracellular stimulus	3	128	0.297441	0.662226	GDF15/IGFBP2/FOLR2
GO:0019953	sexual reproduction	3	128	0.297441	0.662226	FOLR2/JAM2/WFDC2
GO:0051336	regulation of hydrolase activity	6	308	0.306933	0.667725	CRIM1/PLAUR/WFDC2/TFPI2/CD27/PSAP
GO:0001775	cell activation	7	372	0.313921	0.668635	IGFBP2/HAVCR2/TNFRSF1B/CD48/LY6D/CD27/FGL1
GO:0048609	multicellular organismal reproductive process	3	134	0.322458	0.677963	JAM2/HAVCR2/WFDC2
GO:0070661	leukocyte proliferation	3	137	0.334999	0.68851	IGFBP2/HAVCR2/TNFRSF1B
GO:0002696	positive regulation of leukocyte activation	3	138	0.339181	0.689074	IGFBP2/HAVCR2/CD27
GO:0006915	apoptotic process	8	446	0.342534	0.689074	TNFRSF10B/TNFRSF1B/PLAUR/TNFRSF19/EDA2R/TNFRSF12A/CD27/SHISA5
GO:0009607	response to biotic stimulus	8	446	0.342534	0.689074	IGFBPL1/CXCL16/TNFRSF10B/HAVCR2/TNFRSF1B/REG4/WFDC2/NPC2
GO:0014070	response to organic cyclic compound	4	199	0.344621	0.689074	IGFBP2/FOLR2/IGFBP4/LY6D
GO:0048646	anatomical structure formation involved in morphogenesis	6	323	0.348551	0.694093	COL4A1/EPHB4/GDF15/JAM2/KRT19/TNFRSF12A
GO:0043065	positive regulation of apoptotic process	3	144	0.364255	0.706232	TNFRSF10B/TNFRSF1B/TNFRSF12A
GO:1901699	cellular response to nitrogen compound	3	144	0.364255	0.706232	COL4A1/GDF15/FOLR2
GO:1901701	cellular response to oxygen-containing compound	5	268	0.369771	0.712836	COL4A1/GDF15/FOLR2/HAVCR2/TNFRSF1B
GO:0002443	leukocyte mediated immunity	3	148	0.380921	0.714315	HAVCR2/TNFRSF1B/CD27
GO:0050867	positive regulation of cell activation	3	148	0.380921	0.714315	IGFBP2/HAVCR2/CD27
GO:0080135	regulation of cellular response to stress	3	148	0.380921	0.714315	TNFRSF19/EDA2R/CD27
GO:0009888	tissue development	7	398	0.381259	0.714315	COL4A1/OGN/KRT19/TNFRSF19/EDA2R/ASAH1/PSAP
GO:0043068	positive regulation of programmed cell death	3	149	0.385078	0.715743	TNFRSF10B/TNFRSF1B/TNFRSF12A
GO:0009968	negative regulation of signal transduction	5	275	0.391532	0.723476	GDF15/IGFBP2/IGFBP4/CRIM1/PLAUR
GO:0098609	cell-cell adhesion	6	339	0.393725	0.724026	IGFBP2/JAM2/HAVCR2/PLAUR/CD27/FGL1
GO:0030155	regulation of cell adhesion	5	277	0.397754	0.724809	IGFBP2/HAVCR2/PLAUR/CD27/FGL1
GO:0048585	negative regulation of response to stimulus	7	406	0.402323	0.724809	GDF15/IGFBP2/HAVCR2/TNFRSF1B/IGFBP4/CRIM1/PLAUR
GO:0009611	response to wounding	4	217	0.407791	0.733514	PLAUR/TNFRSF12A/TFPI2/OCLN
GO:0032102	negative regulation of response to external stimulus	3	158	0.422222	0.739941	HAVCR2/TNFRSF1B/PLAUR
GO:0009617	response to bacterium	4	222	0.42525	0.739941	HAVCR2/TNFRSF1B/REG4/WFDC2
GO:0003008	system process	6	353	0.433445	0.744802	TFF3/JAM2/PIGR/TNFRSF1B/GM2A/OCLN
GO:0010942	positive regulation of cell death	3	162	0.438534	0.749081	TNFRSF10B/TNFRSF1B/TNFRSF12A
GO:0006508	proteolysis	7	420	0.439284	0.749252	TNFRSF1B/CRIM1/PLAUR/WFDC2/TFPI2/CD27/CPXM2
GO:0034097	response to cytokine	5	296	0.456611	0.760798	CXCL16/TNFRSF1B/TNFRSF19/EDA2R/ASAH1
GO:0042592	homeostatic process	6	364	0.464517	0.764331	TFF3/JAM2/PIGR/CKB/NPC2/OCLN
GO:0010648	negative regulation of cell communication	5	299	0.465818	0.764331	GDF15/IGFBP2/IGFBP4/CRIM1/PLAUR
GO:0071495	cellular response to endogenous stimulus	5	300	0.468879	0.764331	COL4A1/GDF15/IGFBP2/FOLR2/CRIM1
GO:0023057	negative regulation of signaling	5	301	0.471936	0.76532	GDF15/IGFBP2/IGFBP4/CRIM1/PLAUR
GO:0043603	cellular amide metabolic process	3	172	0.478605	0.770852	CPXM2/GM2A/ASAH1
GO:0043067	regulation of programmed cell death	6	378	0.503595	0.789411	TNFRSF10B/TNFRSF1B/PLAUR/TNFRSF12A/CD27/ASAH1
GO:0006629	lipid metabolic process	4	245	0.503908	0.789411	GM2A/ASAH1/NPC2/PSAP
GO:0051172	negative regulation of nitrogen compound metabolic process	6	380	0.509117	0.794058	CRIM1/PLAUR/WFDC2/TFPI2/CD27/OCLN
GO:0019221	cytokine-mediated signaling pathway	3	181	0.513623	0.799048	TNFRSF1B/TNFRSF19/EDA2R
GO:0051241	negative regulation of multicellular organismal process	5	315	0.514218	0.799048	GDF15/JAM2/HAVCR2/TNFRSF1B/PLAUR
GO:0009719	response to endogenous stimulus	6	385	0.522843	0.800872	COL4A1/GDF15/IGFBP2/FOLR2/KRT19/CRIM1
GO:0042327	positive regulation of phosphorylation	4	255	0.536844	0.807819	EPHB4/GDF15/TNFRSF10B/PLAUR
GO:0071345	cellular response to cytokine stimulus	4	264	0.565633	0.822262	TNFRSF1B/TNFRSF19/EDA2R/ASAH1
GO:1901700	response to oxygen-containing compound	6	402	0.568506	0.824512	COL4A1/GDF15/IGFBP2/FOLR2/HAVCR2/TNFRSF1B
GO:0010605	negative regulation of macromolecule metabolic process	7	475	0.580536	0.831501	HAVCR2/CRIM1/PLAUR/WFDC2/TFPI2/CD27/OCLN
GO:0016310	phosphorylation	6	411	0.591939	0.844685	EPHB4/GDF15/TNFRSF10B/PLAUR/CKB/OCLN
GO:0042325	regulation of phosphorylation	5	346	0.60304	0.850577	EPHB4/GDF15/TNFRSF10B/PLAUR/OCLN
GO:0001525	angiogenesis	3	206	0.60437	0.850577	COL4A1/EPHB4/TNFRSF12A
GO:0007417	central nervous system development	3	208	0.611166	0.850577	COL4A1/TNFRSF1B/CKB
GO:0010562	positive regulation of phosphorus metabolic process	4	279	0.61156	0.850577	EPHB4/GDF15/TNFRSF10B/PLAUR
GO:0045937	positive regulation of phosphate metabolic process	4	279	0.61156	0.850577	EPHB4/GDF15/TNFRSF10B/PLAUR
GO:0009725	response to hormone	3	212	0.624537	0.858736	GDF15/IGFBP2/KRT19
GO:0051128	regulation of cellular component organization	7	494	0.625993	0.858736	IGFBPL1/GDF15/CXCL16/TNFRSF1B/IGFBP4/PLAUR/OCLN
GO:0071363	cellular response to growth factor stimulus	3	213	0.627834	0.858736	GDF15/TNFRSF1B/CRIM1
GO:0010941	regulation of cell death	6	426	0.629654	0.858736	TNFRSF10B/TNFRSF1B/PLAUR/TNFRSF12A/CD27/ASAH1
GO:0070848	response to growth factor	3	219	0.64722	0.86975	GDF15/TNFRSF1B/CRIM1
GO:0006954	inflammatory response	4	293	0.651857	0.872928	FOLR2/HAVCR2/TNFRSF1B/IGFBP4
GO:0051707	response to other organism	6	437	0.656137	0.875292	CXCL16/HAVCR2/TNFRSF1B/REG4/WFDC2/NPC2
GO:0010243	response to organonitrogen compound	3	222	0.656659	0.875292	COL4A1/GDF15/FOLR2
GO:0042981	regulation of apoptotic process	5	368	0.660748	0.876051	TNFRSF10B/TNFRSF1B/PLAUR/TNFRSF12A/CD27
GO:0043207	response to external biotic stimulus	6	439	0.660838	0.876051	CXCL16/HAVCR2/TNFRSF1B/REG4/WFDC2/NPC2
GO:0048514	blood vessel morphogenesis	3	224	0.662856	0.877466	COL4A1/EPHB4/TNFRSF12A
GO:0002252	immune effector process	3	226	0.668977	0.878627	HAVCR2/TNFRSF1B/CD27
GO:0072359	circulatory system development	4	300	0.671013	0.878627	COL4A1/EPHB4/TNFRSF1B/TNFRSF12A
GO:0006468	protein phosphorylation	5	375	0.678037	0.884362	EPHB4/GDF15/TNFRSF10B/PLAUR/OCLN
GO:0006935	chemotaxis	3	230	0.680988	0.885709	EPHB4/CXCL16/PLAUR
GO:0042330	taxis	3	230	0.680988	0.885709	EPHB4/CXCL16/PLAUR
GO:0019220	regulation of phosphate metabolic process	5	378	0.68528	0.88796	EPHB4/GDF15/TNFRSF10B/PLAUR/OCLN
GO:0051174	regulation of phosphorus metabolic process	5	378	0.68528	0.88796	EPHB4/GDF15/TNFRSF10B/PLAUR/OCLN
GO:0001934	positive regulation of protein phosphorylation	3	232	0.686879	0.88796	GDF15/TNFRSF10B/PLAUR
GO:0002684	positive regulation of immune system process	4	307	0.689487	0.888332	IGFBP2/JAM2/HAVCR2/CD27
GO:0044093	positive regulation of molecular function	5	382	0.69478	0.89047	EPHB4/TNFRSF10B/PLAUR/EDA2R/PSAP
GO:0071702	organic substance transport	5	388	0.708689	0.896974	FOLR2/GM2A/NPC2/PSAP/OCLN
GO:0001568	blood vessel development	3	240	0.709672	0.896974	COL4A1/EPHB4/TNFRSF12A
GO:0007399	nervous system development	6	461	0.710115	0.896974	COL4A1/EPHB4/JAM2/TNFRSF1B/CRIM1/CKB
GO:0001932	regulation of protein phosphorylation	4	316	0.712218	0.896974	GDF15/TNFRSF10B/PLAUR/OCLN
GO:1901698	response to nitrogen compound	3	243	0.717903	0.899569	COL4A1/GDF15/FOLR2
GO:0001944	vasculature development	3	246	0.725962	0.901546	COL4A1/EPHB4/TNFRSF12A
GO:0033993	response to lipid	3	247	0.728611	0.90235	IGFBP2/HAVCR2/TNFRSF1B
GO:0031401	positive regulation of protein modification process	3	258	0.756496	0.920084	GDF15/TNFRSF10B/PLAUR
GO:0051130	positive regulation of cellular component organization	3	260	0.761323	0.921046	GDF15/PLAUR/OCLN
GO:0002520	immune system development	3	263	0.768426	0.925008	HAVCR2/LY6D/CD27
GO:0044419	biological process involved in interspecies interaction between organisms	6	491	0.769722	0.925008	CXCL16/HAVCR2/TNFRSF1B/REG4/WFDC2/NPC2
GO:0035239	tube morphogenesis	3	265	0.77307	0.925432	COL4A1/EPHB4/TNFRSF12A
GO:0045087	innate immune response	3	265	0.77307	0.925432	CXCL16/HAVCR2/WFDC2
GO:0044281	small molecule metabolic process	4	348	0.783673	0.934266	TFF3/IGFBP4/ASAH1/NPC2
GO:1901565	organonitrogen compound catabolic process	3	270	0.784362	0.934266	TNFRSF1B/GM2A/ASAH1
GO:0031399	regulation of protein modification process	4	352	0.791589	0.937066	GDF15/TNFRSF10B/PLAUR/OCLN
GO:0007267	cell-cell signaling	4	355	0.797381	0.942628	GDF15/IGFBP2/TNFRSF1B/IGFBP4
GO:0051247	positive regulation of protein metabolic process	4	361	0.808598	0.9454	GDF15/TNFRSF10B/TNFRSF1B/PLAUR
GO:0044248	cellular catabolic process	4	362	0.81042	0.9454	TNFRSF1B/GM2A/ASAH1/PSAP
GO:0060548	negative regulation of cell death	3	283	0.811659	0.9454	TNFRSF1B/PLAUR/CD27
GO:0008284	positive regulation of cell population proliferation	3	303	0.848152	0.957805	IGFBP2/FOLR2/HAVCR2
GO:0043085	positive regulation of catalytic activity	3	306	0.853085	0.959616	EPHB4/TNFRSF10B/PSAP
GO:0035295	tube development	3	316	0.868574	0.966492	COL4A1/EPHB4/TNFRSF12A
GO:0042127	regulation of cell population proliferation	5	481	0.871682	0.966492	IGFBP2/FOLR2/OGN/HAVCR2/TNFRSF1B
GO:0040011	locomotion	4	403	0.874182	0.966492	EPHB4/CXCL16/JAM2/PLAUR
GO:0033036	macromolecule localization	5	500	0.89375	0.971494	PIGR/GM2A/NPC2/PSAP/OCLN
GO:2001141	regulation of RNA biosynthetic process	3	339	0.899038	0.973325	HAVCR2/TNFRSF1B/EDA2R
GO:0032101	regulation of response to external stimulus	3	340	0.900212	0.973682	HAVCR2/TNFRSF1B/PLAUR
GO:0051094	positive regulation of developmental process	3	344	0.904791	0.974081	GDF15/TNFRSF1B/CD27
GO:0098542	defense response to other organism	3	344	0.904791	0.974081	CXCL16/HAVCR2/WFDC2
GO:0032774	RNA biosynthetic process	3	346	0.907011	0.974081	HAVCR2/TNFRSF1B/EDA2R
GO:0045595	regulation of cell differentiation	3	357	0.918436	0.982334	TNFRSF1B/CRIM1/CD27
GO:1901362	organic cyclic compound biosynthetic process	4	447	0.921883	0.983217	HAVCR2/TNFRSF1B/EDA2R/ASAH1
GO:0048468	cell development	4	453	0.927003	0.984188	EPHB4/JAM2/TNFRSF1B/KRT19
GO:2000026	regulation of multicellular organismal development	3	369	0.929481	0.984787	JAM2/TNFRSF1B/CD27
GO:0051252	regulation of RNA metabolic process	3	370	0.930339	0.984787	HAVCR2/TNFRSF1B/EDA2R
GO:0009889	regulation of biosynthetic process	4	459	0.931833	0.984787	HAVCR2/TNFRSF1B/EDA2R/ASAH1
GO:0009056	catabolic process	4	469	0.939269	0.988118	TNFRSF1B/GM2A/ASAH1/PSAP
GO:1901575	organic substance catabolic process	3	390	0.945666	0.99077	TNFRSF1B/GM2A/ASAH1
GO:0010556	regulation of macromolecule biosynthetic process	3	404	0.954526	0.991213	HAVCR2/TNFRSF1B/EDA2R
GO:0034654	nucleobase-containing compound biosynthetic process	3	405	0.955106	0.991213	HAVCR2/TNFRSF1B/EDA2R
GO:0044271	cellular nitrogen compound biosynthetic process	4	498	0.956989	0.991383	HAVCR2/TNFRSF1B/EDA2R/ASAH1
GO:0019219	regulation of nucleobase-containing compound metabolic process	3	411	0.95845	0.991397	HAVCR2/TNFRSF1B/EDA2R
GO:0018130	heterocycle biosynthetic process	3	419	0.962558	0.991397	HAVCR2/TNFRSF1B/EDA2R
GO:0016070	RNA metabolic process	3	422	0.964001	0.991397	HAVCR2/TNFRSF1B/EDA2R
GO:0019438	aromatic compound biosynthetic process	3	422	0.964001	0.991397	HAVCR2/TNFRSF1B/EDA2R
GO:0051240	positive regulation of multicellular organismal process	3	430	0.967607	0.991397	HAVCR2/TNFRSF1B/CD27
GO:0031326	regulation of cellular biosynthetic process	3	441	0.97203	0.991397	HAVCR2/TNFRSF1B/EDA2R
GO:0016477	cell migration	3	443	0.972772	0.991397	EPHB4/CXCL16/JAM2
GO:0048870	cell motility	3	458	0.977791	0.992502	EPHB4/CXCL16/JAM2
GO:0009059	macromolecule biosynthetic process	3	469	0.980916	0.992732	HAVCR2/TNFRSF1B/EDA2R
GO:0006996	organelle organization	3	480	0.983632	0.992732	KRT19/PLAUR/OCLN
GO:0090304	nucleic acid metabolic process	3	480	0.983632	0.992732	HAVCR2/TNFRSF1B/EDA2R
